# Supplementary material for: Effects of climate and land-use changes on fish catches across lakes at a global scale
Source: Nat Commun. 2020 May 20;11:2526. doi: 10.1038/s41467-020-14624-2 (PMC7239917; doi:10.1038/s41467-020-14624-2)
Supplement: Supplementary file 4 — Supplementary Data 1 [file 41467_2020_14624_MOESM4_ESM.xlsx]

## Sheet:  Supplementary Data 1
Supplementary Data 1 List of indices, parameters, and variables
Category	Symbol	Description (unit)
Index	c	Country
	g	Grid in a global database of historical climate or land use
	i	Lake
	m	Month
	t	Fishing effort type
	y	Year
Parameter	a	Empirical model coefficient that was not estimated
	b	Bayesian networks model coefficient, which might be expressed a function of a coefficients
	e	Residual error in a regression model
	m	Mean or predicted value
	m0	Predicted value based on medians of all inputs in the period 1970–2014
	s	Standard deviation
Variable	∆WL	Change in annual average water level (m)
	d	Solar declination angle (radian)
	w	Sunset hour angle (radian)
	Acat	Catchment area (km2)
	Acat.ru	Rural catchment area (km2)
	Acat.ur	Urban catchment area (km2)
	Alake	Lake area (km2)
	Aru	Rural area of a country (km2)
	Aur	Urban area of a country (km2)
	AT	Air temperature (°C)
	B	Total fish biomass (kilogram per hectare)
	CATCH	Total fish catch (kilogram per hectare)
	CHL	Chlorophyll a (microgram per liter)
	CPUE	Average catch per unit effort in the period 1970–2014 (kilogram per unit of effort)
	CPUEs	Average CPUE of the standard fishing effort type in the period 1970–2014 (kilogram per unit of effort)
	DL	Daylight length in a day (hour)
	EFF	Fishing effort (dimensionless)
	eff	Fishing effort of a specific type (refer to Supplementary Table 3 for units by lake)
	EFFc	Combined fishing effort (refer to Supplementary Table 3 for units by lake)
	EFFcm	Median Effc in the period 1970–2014 (refer to Supplementary Table 3 for units by lake)
	ES	Saturation vapor pressure (millibar)
	JD	Julian day (number of days)
	LAT	Latitude (radian)
	LUag	Agricultural land use (% of catchment area)
	LUun	Undeveloped land use (% of catchment area)
	ND	Number of days in a month (day)
	PE	Potential evaporation (m)
	POPcat	Catchment population (count)
	POPcat.ac	Catchment population with access to clean water (%)
	POPcat.dr	Catchment population using drinking-water services (count)
	POPcat.sa	Catchment population using sanitation services (count)
	POPru	Rural population of a country (count)
	POPru.dr	Rural population of a country using drinking-water services (count)
	POPru.sa	Rural population of a country using sanitation services (count)
	POPur	Urban population of a country (count)
	POPur.dr	Urban population of a country using drinking-water services (count)
	POPur.sa	Urban population of a country using sanitation services (count)
	PRE	Annual precipitation (m)
	Q	Catchability (dimensionless)
	RUNOFF	Annual catchment runoff (m3)
	SDI	Shoreline development index (dimensionless)
	SL	Shoreline length (km)
	ST	Number of fish stocked (number per hectare)
	Tmn	Minimum monthly air temperature (°C)
	Tmx	Maximum monthly air temperature (°C)
	WL	Water level (meter above mean sea level)
	WT	Summer water temperature (°C)
	X	An input of a climate or land use variable obtained or calculated using data from a global database
