# Supplementary material for: Effects of climate and land-use changes on fish catches across lakes at a global scale
Source: Nat Commun. 2020 May 20;11:2526. doi: 10.1038/s41467-020-14624-2 (PMC7239917; doi:10.1038/s41467-020-14624-2)
Supplement: Supplementary file 5 — Supplementary Data 2 [file 41467_2020_14624_MOESM5_ESM.xlsx]

## Sheet: Supplementary Data 2
Supplementary Data 2 Selected information for the 31 study lakes
Continent	Lake	Latitude	Longitude	Elevation (m a.s.l)	Acat (103 km2)	Alake (km2)	SL (km)	Zlake (m)	SDI	POPcat.ac (%)	POP (per km2)	Major upstream lake(s)	Main stem river	Surrounding country	Proj. AT	Proj. PRE	Proj. LUag
Africa	Chilwa	15°19'S	35°43′E	629	8.8	1040	154	2.5	1.347	20.2962	82.8		Endorheic	Malawi, Mozambique	+	+	+
	Kariba	17°14'S	27°36′E	468	677.1	5360	2000	29	7.706	15.1835	15.7		Zambezi	Zimbabwe, Zambia	+	−	+
	Malawi	11°58'S	34°35′E	485	128.4	30900	1500	292	2.407	17.8706	98.4		Zambezi	Malawi, Mozambique	+	+	+
	Mweru	9°01'S	28°44′E	949	198.8	5100	435	8	1.718	12.3298	28.8	Bangweulu	Congo	Zambia, DR Congo	+	+	−
	Naivasha	0°46'S	36°22′E	2074	3.2	140	65	3.4	1.55	14.9367	163		Endorheic	Kenya	+	+	+
	Tanganyika	6°04'S	29°28′E	837	231	32900	1896	572	2.949	11.0695	98	Kivu	Congo	Tanzania, DR Congo, Burundi, Zambia	+	+	+
	Turkana	3°32'N	36°05′E	438	148.7	8660	1103	31	3.344	4.56094	11.4		Endorheic	Kenya, Ethiopia	+	+	+
	Victoria	1°18'S	33°14′E	1140	264.3	69000	3899	40	4.187	15.374	290		Nile	Tanzania, Uganda, Kenya	+	+	+
Americas	Chapala	20°13'N	103°03′W	1573	52.9	1080	215	5.5	1.846	80.9866	145.2		Lerma	Mexico	+	−	−
	Erie	42°15'N	81°10′W	174	87.3	25700	1402	19	2.467	99.6747	260.3	Superior, Michigan, Huron	St. Lawrence	USA, Canada	+	−	−
	Michigan	43°52'N	87°05′W	176	176.5	58100	2639	84	3.088	99.6434	267.1		St. Lawrence	USA	+	+	−
	Okeechobee	26°57'N	80°52′W	4	14.3	1724	217	2.7	1.474	99.6761	37.8		Kissimmee	USA	+	+	+
	Oneida	43°12'N	75°56′W	122	3.6	207	89	10	1.745	99.7663	105.9		St. Lawrence	USA	+	−	−
	Simcoe	44°28'N	79°25′W	233	3.7	722	300	15	3.15	99	138.4		St. Lawrence	Canada	+	−	−
	Titicaca	15°55'S	69°18′W	3827	57	8110	915	107	2.866	57.1771	60.3		Endorheic	Peru, Bolivia	+	+	+
	Winnipeg	52°07'N	97°15′W	217	537.6	24600	1750	12	3.147	98.5471	2.6	Manitoba, Cedar	Nelson	Canada	+	+	−
Asia	Biwa	35°15'N	136°05′E	69	4.1	670	235.2	41	2.563	99	682.5		Yodo	Japan	+	+	+
	Chaohu	31°34'N	117°34′E	1	10.8	770	185	3	1.881	69.9118	642.7		Yangtze	China	+	+	+
	Dongting	29°19'N	112°55′E	19	260.5	2625	803.2	6.7	4.422	61.6696	345.2		Yangtze	China	+	+	+
	Issyk Kul	42°28'N	77°15′E	1608	22	6200	760	278	2.723	75.2592	26		Endorheic	Kyrgyzstan	+	+	+
	Kinneret	32°49'N	35°58′E	−212	2.7	161	53	22	1.265	86.6232	165.7		Jordan	Israel	+	−	−
	Taihu	31°13'N	120°14′E	2	20.4	2425	393	1.9	2.251	70.6445	1618.5		Yangtze	China	+	+	+
	Tonle Sap	12°49'N	104°09′E	4	54.8	7750	1046	4	5.679	18.9337	69.9		Mekong	Cambodia	+	+	+
Europe	Balaton	46°53'N	17°50′E	126	5.8	596	236	3.2	2.727	98.4548	106.7		Danube	Hungary	+	−	−
	Constancea	47°39'N	9°22′E	395	11.5	473	186	101	2.413	99.0006	383.8		Rhine	Germany, Switzerland, Austria	+	+	−
	Geneva	46°22'N	6°15′E	466	8	581	167	153	1.954	99.8355	524.4		Rhone	Switzerland, France	+	−	−
	Ladoga	60°50'N	31°23′E	11	159	17700	1750	46.8	3.711	78.7192	24.7	Onega, Ilmen	Neva	Russia	+	+	−
	Maggiore	45°58'N	8°38′E	224	6.8	214	170	177	3.278	99.4078	257.7		Po	Italy, Switzerland	+	+	−
	Peipsi	58°25'N	27°35′E	29	44.6	3550	520	7	2.462	84.661	8.4	Võrtsjärv	Narva	Estonia, Russia	+	−	−
	Vänern	58°53'N	13°13′E	45	48.9	5650	1900	27	7.131	99.0871	47.1		Gota alv	Sweden	+	+	−
	Vättern	58°20'N	14°34′E	88	6.5	1900	642	39	4.155	99.1336	53.9		Motala strom	Sweden	+	−	−
Acat = catchment area (subtracted by catchment area of all major upstream lakes); Alake = lake surface area (at median water level); SL = shoreline length; Zlake = mean lake depth (at median water level); SDI = shoreline development index; POPcat.ac = Catchment population with access to clean water; POP = shoreline population density (population density within 10 km of a lake’s shoreline); Proj. …
a Values are for upper Lake Constance only
References
1. Pachauri, R. K. et al. Climate Change 2014: Synthesis Report. Contribution of Working Groups I, II and III to the Fifth Assessment Report of the Intergovernmental Panel on Climate Change. (IPCC, 2014).
2. Hurtt, G. C. et al. Harmonization of land-use scenarios for the period 1500–2100: 600 years of global gridded annual land-use transitions, wood harvest, and resulting secondary lands. Clim. Change 109, 117–161 (2011).
