# Supplementary material for: Effects of climate and land-use changes on fish catches across lakes at a global scale
Source: Nat Commun. 2020 May 20;11:2526. doi: 10.1038/s41467-020-14624-2 (PMC7239917; doi:10.1038/s41467-020-14624-2)
Supplement: Supplementary file 6 — Supplementary Data 3 [file 41467_2020_14624_MOESM6_ESM.xlsx]

## Sheet: Supplementary Data 3
Supplementary Data 3 Sources of data associated with lake environment, fish catch, fish stocking, and fishing effort
Continent	Lake	Data	Data type: available yearSource
Africa	Chilwa	Fish catch	Statistics for total landings: 1970–20141
		Fishing effort	Statistics for number of fishers: 1983–20141
		Water temperature	Remote-sensing estimates: 1996–20122
		Water level	Long-term monitoring data: 1970–2002, 2011–121
		Chlorophyll a	Remote-sensing estimates: 2003–20113
	Kariba	Fish catch	Statistics for kapenta (Limnothrissa miodon) fishery landings: 1974–20114
		Fishing effort	Statistics for number of fishing nights: 1974–20114
		Water temperature	Remote-sensing estimates: 1996–20122
		Water level	Long-term monitoring data and remote-sensing estimates: 1970–20145
		Chlorophyll a	Remote-sensing estimates: 2003-20123
	Malawi	Fish catch	Estimates for total landings in Malawian waters (77% of lake area): 1976–20146
		Fishing effort	Estimates for numbers of open-water seines/chilimira nets: 1981–20086
			(Estimates for numbers of longlines, gillnets, beach seines, pair trawls, stern trawls, and purse seines were also reported)
		Water temperature	Remote-sensing estimates: 1996–20122
		Water level	Long-term monitoring data and remote-sensing estimates: 1970–20147
		Chlorophyll a	Short-term research data: 19978
			Remote-sensing estimates: 2003–20113
	Mweru	Fish catch	Statistics for total landings: 1970–20089
		Fishing effort	Statistics for number of fishers: 1970–20089
		Water temperature	Remote-sensing estimates: 1996–20122
		Water level	Long-term monitoring data and remote-sensing estimates: 1970–20147
		Chlorophyll a	Remote-sensing estimates: 2003–20113
	Naivasha	Fish catch	Statistics for total landings: 1970–201410,11
		Fishing effort	Statistics for number of boats: 1984–201412
		Water temperature	Remote-sensing estimates: 2003–20122
		Water level	Long-term monitoring data: 1970–201313
		Chlorophyll a	Short-term research data: 198014, 198215, 198415, 1987–198815, 199516, 1998–199917
			Remote-sensing estimates: 2002–201218,19
	Tanganyika	Fish catch	Statistics and estimates for total landings in Burundian, Tanzanian, and Zambian waters (55% of lake area): 1970–199520
			(Data for total landings in DR Congo were excluded due to lack of fishing effort data)
		Fishing effort	Statistics and estimates for Tanzanian fishing boat: 1970–199520
			(Statistics and estimates for numbers of Burundian industrial fishing trips, Burundian artisanal fishing trips, Burundian traditional fishing trips, Zambian industrial fishing trips, and Zambian artisanal fishing trips were also reported)
		Water temperature	Remote-sensing estimates: 1996–20122
		Water level	Long-term monitoring data and remote-sensing estimates: 1970–20147
		Chlorophyll a	Short-term research data: 2002–2006, which were used to calibrate a simulation model that were implemented to generate lake-wide average estimates for 1970–200621
	Turkana	Fish catch	Statistics for total landings: 1970–201422
		Fishing effort	Statistics for number of fishers: 1970–198823, 1993–200722
		Water temperature	Remote-sensing estimates: 1996–20122
		Water level	Long-term monitoring data and remote-sensing estimates: 1970–201422
		Chlorophyll a	Short-term research data: 198224, 1985, 1987–198825, 2011–201326
			Remote-sensing estimates: 2003–20113
	Victoria	Fish catch	Statistics for total landings: 1970–201427
		Fishing effort	Statistics for number of fishers: 1970–201427
		Water temperature	Remote-sensing estimates: 1996–20122
		Water level	Long-term monitoring data: 1970–20147
		Chlorophyll a	Short-term research data: 1973, 1974, 1985, 1986, 1990, 1992, 1998, 2000–2001, 2006–200928, 199529
			Remote-sensing estimates: 2003–20113
Americas	Chapala	Fish catch	Statistics for total landings: 1970–201230,31
		Fishing effort	Short-term research data for number of fishers: 1983–200232
		Water temperature	Remote-sensing estimates: 1995–20112
		Water level	Long-term monitoring data: 1970–201433
		Chlorophyll a	Short-term research data: 198434, 198735, 199034, 200636, 2012–201336
			Remote-sensing estimates: 2003–20113
	Erie	Fish catch	Statistics for commercial landings: 1970–201437-39
			Estimates for recreational percid catches: 1975–201440,41
		Fishing effort	Statistics for total gillnet length: 1971–201439
			(statistics for commercial trap net lifts and bottom trawl minutes were also reported and estimates for recreational angler hours were reported in 1975–201440,41)
		Water temperature	Long-term monitoring data: 1980–201442
		Water level	Long-term monitoring data: 1970–201443
		Chlorophyll a	Long-term monitoring data: 1983–201444
	Michigan	Fish catch	Statistics for commercial landings: 1970–201437,39
			Estimates for recreational catches: 1985–201445
		Fishing effort	Statistics by commercial gear type: 1971–201439
			(Statistics for pound net lifts, trap net lifts, and bottom minutes were also reported)
			Estimates for recreational angler days: 1985–201146
		Fish stocking	Statistics: 1967–201447
		Water temperature	Long-term monitoring data: 1980–201442
		Water level	Long-term monitoring data: 1970–201443
		Chlorophyll a	Long-term monitoring data: 1983–201444
	Okeechobee	Fish catch	Estimates for recreational catch in an area covering 10% of lake area during survey season (January–June): 1977–201448
		Fishing effort	Estimates for recreational angler hours: 1977–201448
		Water temperature	Long-term monitoring data: 1979–201449
		Water level	Long-term monitoring data: 1970–201450
		Chlorophyll a	Long-term monitoring data: 1979–201449
	Oneida	Fish catch	Estimates for recreational catch: 1997–201451
		Fishing effort	Estimates for recreational angler hours: 1997–201451
		Water temperature	Long-term monitoring data: 1975–201452
		Water level	Long-term monitoring data: 1970–201453
		Chlorophyll a	Long-term monitoring data: 1975–201452
	Simcoe	Fish catch	Estimates for ice-fishing catches: 1970–201154
		Fishing effort	Estimates for ice-fishing angler hours: 1970–201154
		Fish stocking	Statistics: 1970–201454
		Water temperature	Long-term monitoring data: 1981–201154
		Water level	Long-term monitoring data: 1970–199555, 1987–201454
		Chlorophyll a	Long-term monitoring data: 1980–201454
	Titicaca	Fish catch	Statistics for total landings from Peruvian waters (60% of lake area): 1981–201456
		Fishing effort	Estimates for number of fishers: 197657, 198057, 198457, 199357, 199857, 2000–200558, 2007–201459
		Water temperature	Long-term monitoring data: 1996–201460
			Remote-sensing estimates: 1996–20122
		Water level	Long-term monitoring data: 1970–201460
		Chlorophyll a	Short-term research data: 1981–198261,62, 2011–201459
			Remote-sensing estimates: 2003–20113
	Winnipeg	Fish catch	Statistics for commercial landings: 1971–201463,64
		Fishing effort	Statistics for fishing trips: 1972–200763
		Water temperature	Long-term monitoring data: 1970–200965
		Water level	Long-term monitoring data: 1970–201455
		Chlorophyll a	Long-term monitoring data: 1992–200566, 1999–200765
			Remote-sensing estimates: 2003–20113
Asia	Biwa	Fish catch	Statistics for total landings: 1970–201467
		Fishing effort	Statistics for number of fishing boats: 1970–201467
		Water temperature	Long-term monitoring data: 1980–201467
		Water level	Long-term monitoring data: 1980–201467
		Chlorophyll a	Long-term monitoring data: 1970–201468
	Chaohu	Fish catch	Statistics for total landings: 1973–200969, 1996–201070
		Fishing effort	Statistics for total power of fishing boats: 1972–200971,72
		Fish stocking	Statistics: 1970–200872
		Water temperature	Remote-sensing estimates: 1985–200973, 1995–20112
		Water level	Long-term monitoring data: 1970–200074, 1970–200875
		Chlorophyll a	Long-term monitoring data: 1987–200674,76
	Dongting	Fish catch	Statistics for total landings: 1970–200769
		Fishing effort	Statistics for total power of fishing boats: 1985–200977
			(Effort was assumed to be 27% of effort in the Hunan province because fish catch in the lake was about 27% of provincial fish catch in the period69,77)
		Water temperature	Long-term monitoring data: 1970–201078
		Water level	Long-term monitoring data: 1970–201479
		Chlorophyll a	Long-term monitoring data: 1991–201180
	Issyk Kul	Fish catch	Statistics for total landings: 1970–200381
		Fishing effort	Statistics for number of fishing nets: 1970–200381
		Water temperature	Remote-sensing estimates: 1986–200973, 2003–20112
		Water level	Long-term monitoring data: 1970–201282
		Chlorophyll a	Remote-sensing estimates: 2003–20113
	Kinneret	Fish catch	Statistics for total landings: 1970–201483,84
		Fishing effort	Statistics for fishing days of purse seines: 1973–201483
			(Statistics for fishing days of entangling nets were also reported)
		Fish stocking	Statistics: 1967–201483,84
		Water temperature	Long-term monitoring data: 1970–201485
		Water level	Long-term monitoring data: 1970–201486
		Chlorophyll a	Long-term monitoring data: 1970–201485
	Taihu	Fish catch	Statistics for total landings: 1970–200869, 1993–200887
		Fishing effort	Statistics for total power of fishing boats: 1970–200088, 1993–200887
		Fish stocking	Statistics: 1970–197589, 1975–199390-92, 1993–200693
		Water temperature	Long-term monitoring data and remote-sensing estimates: 1985–200873
		Water level	Long-term monitoring data: 1970–201394
		Chlorophyll a	Long-term monitoring data: 1985–201195
	Tonle Sap	Fish catch	Estimates for the Dai (stationary trawl) fishery that accounted for about 8% of total catch: 1997–200896, 2000–201497
		Fishing effort	Statistics for Dai-days: 1997–200896, 2000–201497
		Water temperature	Remote-sensing estimates for Boeng Tonle Chhma: 1995–20112
		Water level	Long-term monitoring data: 1986–201398
		Chlorophyll a	Short-term research data: 2002–200399, 2003–2004100
Europe	Balaton	Fish catch	Statistics for commercial landings and estimates for recreational catches: 1970–2014101,102
		Fishing effort	Statistics for commercial fishing hours: 1975–1990103
			(Statistics for recreational fishing licenses were reported in 2003–2014101)
		Fish stocking	Statistics: 1970–2014101
		Water temperature	Long-term monitoring data: 1970–2014104
		Water level	Long-term monitoring data: 1970–2014104
		Chlorophyll a	Long-term monitoring data: 1975–2014105
	Constance	Fish catch	Statistics for total commercial landings: 1970–2014106
	(Upper lake)	Fishing effort	Statistics for number of commercial fishing licenses: 1970–2014106
		Fish stocking	Statistics:1978–2014106
		Water temperature	Long-term monitoring data: 1970–2014106
		Water level	Long-term monitoring data: 1970–2014106
		Chlorophyll a	Long-term monitoring data: 1980–2014106
	Geneva	Fish catch	Statistics for commercial landings: 1970–2014107
		Fishing effort	Statistics for number of French fishers: 1980–2014107
			(Statistics for number of Swiss fishers were also reported)
		Fish stocking	Statistics: 1970–2014107
		Water temperature	Long-term monitoring data: 1970–2014108
		Water level	Long-term monitoring data: 1974–2014109
		Chlorophyll a	Long-term monitoring data: 1976–2014108
	Ladoga	Fish catch	Statistics for commercial landings: 1970–2014110
		Fishing effort	Statistics for fishing trips: 1985–1988, 1999–2014110
		Water temperature	Remote-sensing estimates: 1985–200973, 1995–20112
		Water level	Long-term monitoring data: 1970–2014111
		Chlorophyll a	Long-term monitoring data: 1973–2005112, 1992–2009113
			Remote-sensing estimates: 2003–20113
	Maggiore	Fish catch	Statistics for commercial landings: 1979–2014114
		Fishing effort	Statistics for number of fishers: 1979–2014114
		Water temperature	Long-term monitoring data: 1979–2014114
		Water level	Long-term monitoring data: 1978–2014114
		Chlorophyll a	Long-term monitoring data: 1979–2014114
	Peipsi	Fish catch	Statistics for commercial landings: 1970–2000115
		Fishing effort	Statistics for number of fishers: 1990116, 2003116, 2006–2011117
		Water temperature	Long-term monitoring data: 1985–200973
			Remote-sensing estimates: 1995–20112
		Water level	Long-term monitoring data: 1970–2014118,119
		Chlorophyll a	Long-term monitoring data: 1997–2014120
	Vänern	Fish catch	Statistics for commercial landings: 1970–1993121, 1994–2011122, 2011–2014 123
		Fishing effort	Statistics for gillnet length: 1996–2010122, 2012–2014123
		Water temperature	Long-term monitoring data: 1973–2014124
		Water level	Long-term monitoring data: 1970–2014125
		Chlorophyll a	Long-term monitoring data: 1973–2014124
	Vättern	Fish catch	Statistics for commercial landings: 1970–1993126, 1994–2011122, 2011–2014123
		Fishing effort	Statistics for gillnet length: 1970–1993121, 1994–2010122, 2011–2014123
		Water temperature	Long-term monitoring data: 1970–2014127
		Water level	Long-term monitoring data: 1970–2014125
		Chlorophyll a	Long-term monitoring data: 1970–2014124
References
1. Njaya, F. et al. The natural history and fisheries ecology of Lake Chilwa, southern Malawi. J. Great Lakes Res. 37, 15–25 (2011). * Data with updates were obtained by Friday Njaya (fnjaya@gmail.com).
2. MacCallum, S. N. & Merchant, C. J. Surface water temperature observations of large lakes by optimal estimation. Can. J. Remote Sens. 38, 25–45 (2012).
3. Odermatt, D., Danne, O., Philipson, P. & Brockmann, C. Diversity II water quality parameters from ENVISAT (2002–2012): a new global information source for lakes. Earth Syst. Sci. Data 10, 1527–1549 (2018).
4. Lionel, K., Charles, M., Kefasi, N. & Newman, S. Report on the Bioeconomic Modelling of Kapenta Fisheries on Lake Kariba (FAO, 2014).
5. Kolding, J., van Zwieten, P., Mkumbo, O., Silsbe, G. & Hecky, R. in Ecosystem Approach to Fisheries (eds Bianchi, G. & Skjoldal, H. R.) 309–354 (CAB International, 2008) * Data with updates were obtained by Paul van Zwieten (paul.vanzwieten@wur.nl)).
6. Weyl, O. L. F., Ribbink, A. J. & Tweddle, D. Lake Malawi: fishes, fisheries, biodiversity, health and habitat. Aquat. Ecosyst. Health Manage. 13, 241–254 (2010). * Data with updates were obtained by Olaf Weyl (O.Weyl@saiab.ac.za).
7. Kolding, J. & van Zwieten, P. A. M. Relative lake level fluctuations and their influence on productivity and resilience in tropical lakes and reservoirs. Fish. Res. 115, 99–109 (2012). * Data with updates were obtained by Natasha Gownaris (ngownaris@gmail.com) & Paul van Zwieten (paul.vanzwieten@wur.nl).
8. Guildford, S. J., Bootsma, H. A., Taylor, W. D. & Hecky, R. E. High variability of phytoplankton photosynthesis in response to environmental forcing in oligotrophic Lake Malawi/Nyasa. J. Great Lakes Res. 33, 170–185 (2007).
9. van Zwieten, P. A. M., Goudswaard, P. C. & Kapasa, C. K. in Management, Co-Management or no Management? Major Dilemmas in Southern African Freshwater Fisheries 2. Case Studies (eds Jul-Larsen, E., et al.) 1–33 (FAO, 2003). * Data with updates were obtained by Paul van Zwieten
10. Hickley, P., Britton, J. R., Macharia, S., Muchiri, S. M. & Boar, R. R. The introduced species fishery of Lake Naivasha, Kenya: ecological impact vs socio-economic benefits. Fish. Manage. Ecol. 22, 326–336 (2015).
11. Britton, J. R. et al. From introduction to fishery dominance: the initial impacts of the invasive carp Cyprinus carpio in Lake Naivasha, Kenya, 1999 to 2006. J. Fish Biol. 71, 239–257 (2007).
12. Njiru, J., Waithaka, E. & Aloo, P. A. An overview of the current status of Lake Naivasha fishery: challenges and management strategies. Open Fish. Sci. J. 10, 1–11 (2017).
13. Hickley, P. et al. Habitat degradation and subsequent fishery collapse in Lakes Naivasha and Baringo, Kenya. Ecohydrol. Hydrobiol. 4, 503–517 (2004). * Data with updates were obtained by Randy Jackson (jrj26@cornell.edu).
14. Kalff, J. & Watson. Phytoplankton and its dynamics in two tropical lakes: a tropical and temperate zone comparison. Hydrobiologia 138, 161–176 (1986).
15. Harper, D. The ecological relationships of aquatic plants at Lake Naivasha, Kenya. Hydrobiologia 232, 65–71 (1992).
16. Harper, D. M., Morrison, E. H. J., Macharia, M. M., Mavuti, K. M. & Upton, C. Lake Naivasha, Kenya: ecology, society and future. Freshwat. Rev. 4, 89–114 (2011).
17. Kitaka, N., Harper, D. M. & Mavuti, K. M. Phosphorus inputs to Lake Naivasha, Kenya, from its catchment and the trophic state of the lake. Hydrobiologia 488, 73–80 (2002).
18. Ndungu, J. et al. Evaluation of spatio-temporal variations in chlorophyll-a in Lake Naivasha, Kenya: remote-sensing approach. Int. J. Remote Sens. 34, 8142–8155 (2013).
19. Aloo, P. A., Oyugi, D. O., Morara, G. N. & Owuor, M. A. Recent changes in fish communities of the equatorial Lake Naivasha, Kenya. Int. J. Fish. Aquac. 5, 45–54 (2013).
20. Molsa, H. et al. Ecosystem monitoring in the development of sustainable fisheries in Lake Tanganyika. Aquat. Ecosyst. Health Manage. 5, 267–281 (2002).
21. Naithani, J., Plisnier, P. & Deleersnijder, E. A simple model of the eco-hydrodynamics of the epilimnion of Lake Tanganyika. Freshwat. Biol. 52, 2087–2100 (2007).
22. Gownaris, N. J. et al. Fisheries and water level fluctuations in the world's largest desert lake. Ecohydrology 10, e1769 (2017). * Data (including historical data before 1993) were obtained by Natasha Gownaris (ngownaris@gmail.com).
23. Kolding, J. A summary of Lake Turkana: An ever-changing environment. Mitt. Internat. Verein. Limnol. 23, 25–35 (1992).
24. Campbell, L. M., Osano, O., Hecky, R. E. & Dixon, D. G. Mercury in fish from three rift valley lakes (Turkana, Naivasha and Baringo), Kenya, East Africa. Environ. Pollut. 125, 281–286 (2003).
25. Kallqvist, T., Lien, L. & Liti, D. Lake Turkana: Limnological Study 1985–1988 (Norwegian Institute for Water Research, 1988)
26. Gownaris, N. J. Understanding the Impacts of Changes in Water Inflow on the Fishes of Lake Turkana, Kenya (State University of New York at Stony Brook, 2015).
27. Kolding, J., van Zwieten, P., Mkumbo, O., Silsbe, G. & Hecky, R. in Ecosystem Approach to Fisheries (eds Bianchi, G. & Skjoldal, H. R.) 309–354 (CAB International, 2008). * Data with updates were obtained by Jeppe Kolding (Jeppe.Kolding@uib.no).
28. Sitoki, L. et al. The environment of Lake Victoria (East Africa): current status and historical changes. Int. Rev. Hydrobiol. 95, 209–223 (2010).
29. Lung’Ayia, H. B. O., M’Harzi, A., Tackx, M., Gichuki, J. & Symoens, J. J. Phytoplankton community structure and environment in the Kenyan waters of Lake Victoria. Freshwat. Biol. 43, 529–543 (2000).
30. Moncayo-Estrada, R., Lyons, J., Escalera-Gallardo, C. & Lind, O. T. Long-term change in the biotic integrity of a shallow tropical lake: a decadal analysis of the Lake Chapala fish community. Lake Reserv. Manage. 28, 92–104 (2012).
31. Pedroza-Gutiérrez, C. & López-Rocha, J. A. Key constraints and problems affecting the inland fishery value chain in central Mexico. Lake Reserv. Manage. 32, 27–40 (2016).
32. Montaño, D. H. in Sustentabilidady Pesca Responsable en México, Evaluación y Manejo. 367–389 (Mexico Instituto Nacional de la Pesca, 2006).
33. Comisión Estatal del Agua Jalisco. Niveles máximos y mínimos del Lago de Chapala. Available at: http://www.ceajalisco.gob.mx/contenido/chapala/chapala/niveles.html (accessed Feberuary 2019).
34. Davalos-Lind, L. & Lind, O. T. in The Lerma-Chapala Watershed: Evaluation and Management (eds Hansen, A. M. & van Afferden, M.) Ch. 9, 199–214 (Springer, 2001).
35. Salas, H. J. & Martino, P. Simplified Methodologies for the Evaluation of Eutrophication in Warm-water Tropical Lakes (WHO, 1989).
36. Water quality samples were collected and analyzed by Rodrigo Moncayo-Estrada (rmoncayo@hotmail.com).
37. Great Lakes Fishery Commission. Commercial Fish Production in the Great Lakes 1867–2015. Available at: http://www.glfc.org/great-lakes-databases.php (accessed Feberuary 2019).
38. Ontario Ministry of Natural Resources and Forestry. 2015 Status of Major Stocks Lake Erie Management Unit (Queen’s Printer for Ontario, 2016).
39. U.S. Geological Survey's Great Lakes Science Center. Great Lakes Commercial Fishing Catch 1929–2014. Available at: http://dx.doi.org/10.5066/F74B2ZD1 (accessed Feberuary 2019).
40. Lake Erie Walleye Task Group. Report of the Lake Erie Walleye Task Group (Great Lakes Fishery Commission, 2016).
41. Lake Erie Yellow Perch Task Group. Report of the Lake Erie Yellow Perch Task Group (Great Lakes Fishery Commission, 1995, 2016).
42. National Oceanic and Atmospheric Administration. National Buoy Data. Available at: http://www.ndbc.noaa.gov/ (accessed Feberuary 2019).
43. National Oceanic and Atmospheric Administration's Great Lakes Environmental Research Laboratory. Great Lakes Water Levels. https://www.glerl.noaa.gov/data/wlevels/ (accessed Feberuary 2019).
44. U.S. Environmental Protection Agency. Great Lakes Environmental Database. https://cdx.epa.gov/ (accessed Feberuary 2019).
45. Great Lakes Fisheries Commission (Ann Arbor, Michigan, USA). * Data were obtained by Bo Bunnell (dbunnell@usgs.gov).
46. U.S. Fish and Wildlife Service & U.S. Census Bureau. National Survey of Fishing, Hunting, and Wildlife-Associated Recreation. (U.S. Fish and Wildlife Service & U.S. Census Bureau. 1988, 1993, 1997, 2003, 2007, 2012)
47. U.S. Fish and Wildlife Service & Great Lakes Fishery Commission. Great Lakes Fish Stocking Database. Available at: http://www.glfc.org/fishstocking/ (accessed Feberuary 2019).
48. Florida Fish and Wildlife Conservation Commission (Tallahassee, Florida, USA). * Data were obtained by Mark Rogers (mwrogers@tntech.edu).
49. University of South Florida's Water Institute Charlotte Harbor National Estuary Program. Charlotte Harbor NEP Water Atlas. Available at: https://chnep.wateratlas.usf.edu (accessed Feberuary 2019).
50. U.S. Geological Survey. National Water Information System. Available at: https://waterdata.usgs.gov/ (accessed Feberuary 2019).
51. VanDeValk, A. J., Rudstam, L. G., Jackson, J. R. & Krueger, S. D. in Oneida Lake: Long-term Dynamics of a Managed Ecosystem and Its Fishery (eds Rudstam, L. G., Mills, E. L., Jackson, J. R., & Stewart, D. J.) 355–373 (American Fisheries Society, 2016). * Data with updates were obtained by Randy Jackson (jrj26@cornell.edu).
52. Jackson, J. R. et al. The Fisheries and Limnology of Oneida Lake 2014 (New York State Department of Environmental Conservation, USA, 2015).
53. Goebel, H. M. Water level management. Clearwaters 31, 18–20 (2001). * Data with updates were obtained by Lars Rudstam (rudstam@cornell.edu).
54. Ontario Ministry of the Environment (Etobicoke, Ontario, Canada). * Data were obtained by Joelle Young (Joelle.Young@ontario.ca).
55. Environment and Climate Change Canada. National Water Data Archive: HYDAT. Available at: https://www.canada.ca/en/environment-climate-change/services/water-overview/quantity/monitoring/survey/data-products-services/national-archive-hydat.html (accessed Feberuary 2019)
56. Instituto del Mar del Perú. Programa de Apoyo a la Pesca Artesanal, la Acuicultura y el Manejo Sostenible del Ambiente (ProPesca) 2007–2010 (Instituto del Mar del Perú, 2009). * Data with updates obtained by Rene Chura-Cruz (rchura@imarpe.gob.pe).
57. Orlove, B. S. Lines in The Water: Nature and Culture at Lake Titicaca (University of California Press, 2002).
58. Auditec, S. A. C. Línea de Base del Programa de Apoyo a la Pesca Artesanal, la Acuicultura y el Manejo Sostenible del Ambiente - PROPESCA, Informe Final (Ministry of Production, Peru, 2008).
59. Instituto del Mar del Perú. * Data were obtained by Rene Chura-Cruz (rchura@imarpe.gob.pe).
60. Servicio Nacional de Meteorología e Hidrología del Perú. * Data were obtained by Rene Chura-Cruz (rchura@imarpe.gob.pe).
61. Richerson, P. J., Neale, P. J., Wurtsbaugh, W., René Alfaro, T. & Vincent, W. Patterns of temporal variation in Lake Titicaca. A high altitude tropical lake. I. Background, physical and chemical processes, and primary production. Hydrobiologia 138, 205–220 (1986).
62. Vincent, W. F., Wurtsbaugh, W., Vincent, C. L. & Richerson, P. J. Seasonal dynamics of nutrient limitation in a tropical high-altitude lake (Lake Titicaca, Peru-Bolivia): Application of physiological bioassays. Limnol. Oceanogr. 29, 540–552 (1984).
63. Lake Winnipeg Quota Review Task Force. Technical Assessment of the Status, Health and Sustainable Harvest Levels of the Lake Winnipeg Fisheries Resource (Manitoba Water Stewardship, Canada, 2011).
64. Manitoba Conservation and Water Stewardship. Manitoba Conservation and Water Stewardship Annual Report 2015–2016 (Manitoba Conservation and Water Stewardship, Canada, 2016).
65. Environment Canada & Manitoba Water Stewardship. State of Lake Winnipeg: 1999 to 2007 (Manitoba Water Stewardship, Canada, 2011).
66. North/South Consultants Inc. Literature Review Related to Setting Nutrient Objectives for Lake Winnipeg (Manitoba Water Stewardship, Canada, 2006).
67. Shiga Prefecture Govenment (Otsu, Japan). * Data were obtained by Yuichi Sato (sato-y@lberi.jp).
68. Ministry of Land, Infrastructure,Transport and Tourism-Kinki Regional Development Bureau Biwako Office (Otsu, Japan). * Data were obtained by Yuichi Sato (sato-y@lberi.jp).
69. Wang, Y., Xu, J., Yu, X. & Lei, G. Fishing down or fishing up in Chinese freshwater lakes. Fish. Manage. Ecol. 21, 374–382 (2014).
70. Chen, W., Tan, B. & Lyu, Y. Analysis of the effect of ecological water transfer on fish resources of Chaohu Lake. Journal of Hefei University of Technology: Natural Science 35, 1681–1685 (2012).
71. Guo, L., Xie, P., Ni, L., Hu, W. & Li, H. The status of fishery resources of Lake Chaohu and its response to eutrophication. Acta Hydrobiologica Sinica 31, 700–705 (2007).
72. Lu, Y., Wang, H. & Tang, H. Review of fishery development in Chaohu since 1949. Journal of Anhui Agricultural Sciences 39, 4018–4020 (2011).
73. Sharma, S. et al. A global database of lake surface temperatures collected by in situ and satellite methods from 1985–2009. Sci. Data 2, 150008 (2015).
74. Xie, P. Reading about the Histories of Cyanobacteria, Eutrophication and Geological Evolution in Lake Chaohu (Science Press, 2008).
75. Chen, X., Yang, X. D., Dong, X. H. & Liu, E. F. Environmental changes in Chaohu Lake (southeast, China) since the mid 20th century: The interactive impacts of nutrients, hydrology and climate. Limnologica 43, 10–17 (2013).
76. Zuo, S., Ye, L. & Mei, H. Driving effects of regional climate on dynamics of water environment in eastern half of Chaohu Lake. Bulletin of Soil and Water Conservation 31, 28–31 (2011).
77. Ministry of Agriculture. China Fishery Statistical Yearbook. (China Agriculture Press, 1985–2009).
78. Liu, P., Wang, Y. & Cao, C. Analysis of water temperature trend at the Chenglingji station (the outlet of Lake Donting) across years. Hunan Hydro & Power, 49–50, 54 (2011).
79. Han, Q., Zhang, S., Huang, G. & Zhang, R. Analysis of long-term water level variation in Dongting Lake, China. Water 8, 306 (2016).
80. Huang, D. et al. Changes of water quality and eutrophic state in recent 20 years of Dongting Lake. Research of Environmental Sciences 26, 27–33 (2013).
81. Alpiev, M., Sarieva, M., Siriwardena, S. N., Valbo-Jørgensen, J. & Woynárovich, A. Fish species introductions in the Kyrgyz Republic. (FAO, 2013).
82. Salamat, A. U., Abuduwaili, J. & Shaidyldaeva, N. Impact of climate change on water level fluctuation of Issyk-Kul Lake. Arab. J. Geosci. 8, 5361–5371 (2015).
83. Fishery Department, Ministry of Agriculture and Rural Development (Tiberias, Israel). * Data were obtained by Ilia Ostrovsky (ostrovsky@ocean.org.il).
84. Ostrovsky, I., Zohary, T., Shapiro, J., Snovsky, G. & Markel, D. in Lake Kinneret: Ecology and Management (eds Zohary, T., Sukenik, A., Berman, T., & Nishri, A.) 635–653 (Springer, 2014).
85. Sukenik, A., Zohary, T. & Markel, D. in Lake Kinneret: Ecology and Management (eds Zohary, T., Sukenik, A., Berman, T., & Nishri, A.) 561–575 (Springer, 2014).
86. Ostrovsky, I. et al. in Climatic Change and Global Warming of Inland Waters (eds Goldman, C. R., Kumagai, M., & Robarts, R. D.) 271–293 (John Wiley & Sons, 2012).
87. Mao, Z. G., Gu, X. H., Zeng, Q. F., Zhiu, L. H. & Sun, M. B. Status and changes of fishery resources (2009–2010) in Lake Taihu and their responses to water eutrophication. J. Lake Sci. 23, 967–973 (2011).
88. Yang, Z., Chen, L., Chen, Y. & Liu., H. Changes in Taihu fishery resources and management plan. Freshwater Fisheries 34 (2004).
89. Zhu, C. D. & Zhong, Z. S. Preliminary studies on the effects of enhancement stocking in Lake Taihu. Freshwater Fisheries 8, 2–9 (1978).
90. Gu, L. Fish stocking in Lake Taihu. Fisheries Science & Technology Information 82, 22–23, 32 (1980).
91. Gu, L. Preliminary studies on stocking in Tai Hu Lake. Journal of Fisheries of China 10, 224–228 (1986).
92. Gu, L. A study on benefits of artificial releasing and fisheries enhancement in Tai Hu Lake. Modern Fisheries Information 11, 11–12 (1993).
93. He, J. et al. Fish stocking quantities and structures of the fishery resources enhancement in Lake Taihu. J. Lake Sci. 24, 104–110 (2012).
94. Wang, L., Hu, Q., Hu, Y., Wang, Y. & Lin, H. Changes and cause analysis of water level characteristic factors in Taihu Lake during period from 1954 to 2013. Journal of Hohai University (Nature Sciences) 44, 13–19 (2016).
95. Frumin, G. T. & Khuan, Z.-Z. Dynamics of nutrient concentrations in Lake Taihu. Russ. J. Gen. Chem. 82, 2210–2215 (2012).
96. Halls, A. S. & Paxton, B. in Inland Fisheries Evolution and Management. Case Studies from Four Continents (eds Welcomme, R. L., Valbo-Jorgensen, J., & Halls, A. S.) 33–47 (FAO, 2014).
97. Ngor, P. B. et al. Evidence of indiscriminate fishing effects in one of the world’s largest inland fisheries. Sci. Rep. 8, 8947 (2018).
98. Hem, R. & Asai, T. Evaluation of Natural Disaster Conditions between Japan and Cambodia for Port Structure Design (National Institute for Land and Infrastructure Management, Japan, 2015).
99. Sarkkula, J. et al. in The 29th International Congress of Limnology (Lahti, Finland, 2004).
100. Campbell, I. C., Poole, C., Giesen, W. & Valbo-Jorgensen, J. Species diversity and ecology of Tonle Sap Great Lake, Cambodia. Aquat. Sci. 68, 355–373 (2006).
101. Balaton Fish Management Non-Profit Ltd. (Siófok, Hungary). * Data were obtained by András Weiperth (weiperth.andras@mkk.szie.hu).
102. Weiperth, A. et al. Effect of water level fluctuations on fishery and anglers’ catch data of economically utilised fish species of Lake Balaton between 1901 and 2011. Appl. Ecol. Environ. Res. 12, 221–249 (2014). * Data with updates were obtained by András Weiperth (weiperth.andras@mkk.szie.hu).
103. Bíró, P. Temporal variation in Lake Balaton and its fish populations. Ecol. Freshwat. Fish 6, 196–216 (1997).
104. National Water Marking Service (Budapest). * Data were obtained by András Weiperth (weiperth.andras@mkk.szie.hu).
105. General Directorate of Water Management of Hungary (Budapest). * Data were obtained by András Weiperth (weiperth.andras@mkk.szie.hu).
106. Fisheries Research Station of Baden-Württemberg (Langenargen, Germany). * Data were obtained by Alexander Brinker (Alexander.Brinker@lazbw.bwl.de).
107. Database SOERE OLA-IS, INRA of Thonon-les-Bains, CIPEL. Direction départementale des Territoires de Haute-Savoie. Federal Office for the Environment (FOEN), hydrology division * Data were obtained through Orlane Anneville (orlane.anneville@thonon.inra.fr).
108. State Institute on Lake and River Fisheries. Commercial fishery in Lake Ladoga. (State Institute on Lake and River Fisheries, Russia, 2016) * Data were obtained by Anatoly Lukin (alukin@inbox.ru).
109. Filatov, N. N., Viruchalkina, T. Y., Dianskiy, N. A., Nazarova, L. E. & Sinukovich, V. N. Intrasecular variability in the level of the largest lakes of Russia. Dokl. Earth Sci. 467, 393–397 (2016).
110. Viljanen, M., Drabkova, V., Avinsky, V., Kapustina, L. & Raspletina, G. Ecological state and monitoring of limnological and biological parameters in Lake Ladoga, Russia. Aquat. Ecosyst. Health Manage. 11, 61–74 (2008).
111. Letanskaya, G. I. & Protopopova, E. V. The current state of phytoplankton in Lake Ladoga (2005-2009). Inland Water Biol. 5, 310–316 (2012).
112. National Research Council-Institute of Ecosystem Study (Verbania-Pallanza, Itali). * Data were obtained by Pietro Volta (p.volta@ise.cnr.it).
113. Kangur, K., Park, Y.-S., Kangur, A., Kangur, P. & Lek, S. Patterning long-term changes of fish community in large shallow Lake Peipsi. Ecol. Model. 203, 34–44 (2007). * Data with updates were obtained by Külli Kangur (kylli.kangur@emu.ee).
114. Säre, M., Leppik, K. & Arthur, R. Assessment of the Status, Development and Diversification of Fisheries-dependent Communities: Lake Peipsi Case Study Report (European Comission, 2010).
115. Ministry of Rural Affairs of the Republic of Estonia. * Data were obtained by Külli Kangur (kylli.kangur@emu.ee).
116. Estonian Environment Agency. * Data were obtained by Külli Kangur (kylli.kangur@emu.ee).
117. Estonian Meteorological and Hydrological Institute. * Data with updates were obtained by Külli Kangur (kylli.kangur@emu.ee).
118. Estonian National Monitoring Programme of Lake Peipsi. * Data were obtained by Külli Kangur (kylli.kangur@emu.ee).
119. County Administration Boards of Sweden. * Data were obtained by Alfred Sandström (alfred.sandstrom@slu.se).
120. Swedish National Board of Fisheries. * Data were obtained by Alfred Sandström (alfred.sandstrom@slu.se).
121. Swedish Agency for Marine and Water Management. * Data were obtained by Alfred Sandström (alfred.sandstrom@slu.se).
122. Swedish University of Agricultural Sciences. * Data were obtained by Alfred Sandström (alfred.sandstrom@slu.se).
123. Swedish Meteorological and Hydrological Institute. * Data were obtained by Alfred Sandström (alfred.sandstrom@slu.se).
124. Official Statistics of Sweden. * Data were obtained by Alfred Sandström (alfred.sandstrom@slu.se).
125. The Lake Vättern Society of Water Conservation (Jönköping, Sweden). * Data were obtained by Alfred Sandström (alfred.sandstrom@slu.se).
