# Supplementary material for: Effects of climate and land-use changes on fish catches across lakes at a global scale
Source: Nat Commun. 2020 May 20;11:2526. doi: 10.1038/s41467-020-14624-2 (PMC7239917; doi:10.1038/s41467-020-14624-2)
Supplement: Supplementary file 7 — Supplementary Data 4 [file 41467_2020_14624_MOESM7_ESM.xlsx]

## Sheet: Supplementary Data 4
Supplementary Data 4 Summary statistics of Bayesian networks model coefficients
Continent	Lake	Coefficient	5% Quantile	25% Quantile	50% Quantile	75% Quantile	95% Quantile	Mean	SD
Africa	Chilwa	b0WT	4.83	9.3	12.12	15.04	19.9	12.21	4.6
		b1WT	0.29	0.49	0.61	0.73	0.92	0.61	0.19
		b0DWL	-8.99	-4.75	-2.16	0.3	4.23	-2.25	4
		b1DWL	0.68	0.99	1.2	1.42	1.76	1.21	0.33
		b2DWL	-4.43	-1.29	0.6	2.57	5.8	0.64	3.09
		b3DWL	-2.8	-1.25	-0.25	0.79	2.5	-0.21	1.61
		b0CHL	-17.05	-4.57	2.32	9.32	22.24	2.43	12.63
		b1CHL	-10.26	-3.16	-0.55	1.56	7.59	-0.89	5.93
		b2CHL	-12.53	-6.1	-2.71	2.39	9.32	-2.05	7.05
		b3CHL	-5.62	-1.16	0.46	2.41	7.68	0.7	4.42
		b4CHL	-0.76	-0.26	0.01	0.28	0.76	0.01	0.49
		b0CATCH	-6.8	0.36	4.96	9.49	16.63	4.94	7.23
		b1CATCH	-0.49	-0.22	-0.05	0.12	0.39	-0.05	0.27
		b2CATCH	-0.35	0.04	0.29	0.56	1.02	0.31	0.42
		b3CATCH	-0.85	-0.2	0.21	0.49	1.14	0.17	0.64
		b4CATCH
		b5CATCH	0.37	0.49	0.57	0.65	0.77	0.57	0.12
	Kariba	b0WT	12.43	15.88	18.04	20.22	23.68	18.05	3.44
		b1WT	0.22	0.36	0.45	0.54	0.68	0.45	0.14
		b0DWL	-4.61	-1	1.5	4.01	7.68	1.5	3.73
		b1DWL	4.41	5.14	5.64	6.15	6.87	5.64	0.75
		b2DWL	-14.49	-10.89	-8.42	-5.93	-2.34	-8.42	3.69
		b3DWL	3.92	9.24	12.89	16.58	21.87	12.9	5.45
		b0CHL	-7.75	-4.04	-1.94	0	2.91	-2.13	3.36
		b1CHL	-0.11	0.12	0.26	0.41	0.64	0.26	0.23
		b2CHL	-9.55	-7.24	-6.02	-4.98	-3.66	-6.24	1.9
		b3CHL	-0.07	-0.05	-0.03	-0.02	0	-0.03	0.02
		b4CHL	-0.22	-0.13	-0.07	-0.02	0.07	-0.07	0.09
		b0CATCH	-1.68	2.8	5.56	8.31	12.66	5.54	4.44
		b1CATCH	-0.42	-0.28	-0.19	-0.1	0.04	-0.19	0.14
		b2CATCH	-0.04	-0.01	0.01	0.03	0.07	0.01	0.03
		b3CATCH	0.94	1.32	1.6	1.91	2.44	1.64	0.47
		b4CATCH
		b5CATCH	0.81	0.87	0.9	0.94	1	0.9	0.06
	Malawi	b0WT	14.32	16.96	18.57	20.21	23.13	18.62	2.72
		b1WT	0.23	0.35	0.42	0.49	0.61	0.42	0.12
		b0DWL	-11.18	-7.75	-5.49	-3.24	0.21	-5.49	3.47
		b1DWL	0.22	0.63	0.89	1.15	1.55	0.89	0.41
		b2DWL	-0.11	2.19	3.7	5.21	7.5	3.7	2.32
		b3DWL	-3.55	-2.63	-2.01	-1.4	-0.46	-2.01	0.94
		b0CHL	-47.77	-28.94	-18.37	-7.8	10.74	-18.38	18.71
		b1CHL	-1.28	0.07	0.85	1.67	3.18	0.89	1.44
		b2CHL	-1.84	0.57	1.92	3.26	5.62	1.91	2.39
		b3CHL	-0.39	0.05	0.29	0.54	0.97	0.29	0.44
		b4CHL	-0.3	0.34	0.7	1.06	1.71	0.7	0.64
		b0CATCH	-6.56	3.22	9.52	16.04	26.95	9.78	10.41
		b1CATCH	-0.85	-0.47	-0.24	-0.02	0.32	-0.25	0.36
		b2CATCH	-0.67	-0.3	-0.08	0.14	0.49	-0.08	0.36
		b3CATCH	-0.77	-0.33	-0.09	0.15	0.64	-0.08	0.44
		b4CATCH
		b5CATCH	-0.01	0.26	0.41	0.54	0.77	0.4	0.25
	Mweru	b0WT	3.69	6.84	8.75	10.67	14.03	8.79	3.19
		b1WT	0.56	0.7	0.79	0.87	1.01	0.79	0.14
		b0DWL	-12.56	-9.56	-7.51	-5.44	-2.41	-7.5	3.09
		b1DWL	0.24	0.71	1.02	1.34	1.81	1.02	0.48
		b2DWL	0.41	3.59	5.74	7.89	11.07	5.74	3.25
		b3DWL	-17.75	-10.78	-6.1	-1.42	5.57	-6.11	7.08
		b0CHL	-5.43	-2.78	-1.31	0.15	2.73	-1.32	2.62
		b1CHL	-0.24	-0.02	0.11	0.24	0.47	0.11	0.23
		b2CHL	-6.77	-4.38	-3.15	-1.97	0.33	-3.18	2.28
		b3CHL	-0.17	-0.12	-0.09	-0.07	-0.02	-0.09	0.05
		b4CHL	-0.08	-0.02	0.01	0.05	0.1	0.01	0.06
		b0CATCH	-4.03	2.14	5.81	9.32	14.85	5.66	5.78
		b1CATCH	-0.35	-0.22	-0.13	-0.04	0.09	-0.13	0.14
		b2CATCH	-0.2	-0.05	0.06	0.16	0.33	0.06	0.16
		b3CATCH	-1.27	-0.28	0.29	0.95	2.16	0.36	1.05
		b4CATCH
		b5CATCH	-0.11	0.05	0.16	0.27	0.45	0.16	0.17
	Naivasha	b0WT	-2.7	3.82	8.3	12.85	19.29	8.31	6.69
		b1WT	0.17	0.55	0.82	1.09	1.48	0.82	0.4
		b0DWL	-7.26	-4.22	-2.16	-0.08	2.97	-2.15	3.12
		b1DWL	1.56	1.82	1.99	2.17	2.44	2	0.27
		b2DWL	-8.63	-4.83	-2.23	0.35	4.1	-2.25	3.89
		b3DWL	0.78	2.97	4.46	5.96	8.13	4.46	2.24
		b0CHL	-12.63	-3.13	2.46	8.14	17.96	2.55	9.66
		b1CHL	-0.06	0.74	1.2	1.67	2.47	1.21	0.8
		b2CHL	6.89	12.22	17.51	24.22	36.46	19	9.87
		b3CHL	-0.74	-0.41	-0.22	-0.03	0.28	-0.22	0.33
		b4CHL	-0.19	0.23	0.52	0.83	1.41	0.55	0.51
		b0CATCH	-3.64	1.18	4.19	7.25	12.22	4.22	4.9
		b1CATCH	-0.52	-0.28	-0.13	0.01	0.23	-0.14	0.23
		b2CATCH	-0.84	-0.6	-0.47	-0.34	-0.18	-0.48	0.2
		b3CATCH	0.11	0.22	0.34	0.5	0.81	0.38	0.23
		b4CATCH
		b5CATCH	0.59	0.74	0.84	0.95	1.1	0.84	0.16
	Tanganyika	b0WT	13.47	16.18	17.85	19.58	22.65	17.92	2.83
		b1WT	0.19	0.33	0.41	0.48	0.6	0.4	0.12
		b0DWL	-4.25	-2.07	-0.66	0.76	2.98	-0.65	2.21
		b1DWL	-0.32	0.09	0.35	0.61	1.01	0.35	0.41
		b2DWL	-3.37	-1.79	-0.77	0.25	1.8	-0.77	1.58
		b3DWL	0.77	2.79	4.08	5.38	7.4	4.09	2.02
		b0CHL	-7.6	-3.73	-1.47	0.91	5.37	-1.33	4.17
		b1CHL	-0.56	-0.14	0.1	0.34	0.75	0.1	0.42
		b2CHL	-0.52	0.59	1.2	1.84	3.03	1.22	1.15
		b3CHL	-0.09	0.01	0.07	0.14	0.25	0.08	0.11
		b4CHL	-0.12	0.03	0.11	0.19	0.33	0.11	0.14
		b0CATCH	-16.4	-5.64	1.34	8.4	19.41	1.4	10.98
		b1CATCH	-0.57	-0.16	0.1	0.36	0.76	0.1	0.41
		b2CATCH	-0.37	-0.07	0.1	0.29	0.59	0.11	0.3
		b3CATCH	-0.45	0.38	0.89	1.43	2.35	0.91	0.87
		b4CATCH
		b5CATCH	0.27	0.49	0.63	0.77	0.98	0.63	0.22
	Turkana	b0WT	15.44	18.01	19.65	21.34	24.01	19.67	2.61
		b1WT	0.2	0.31	0.38	0.45	0.55	0.38	0.11
		b0DWL	-6.32	-3	-0.77	1.47	4.71	-0.78	3.35
		b1DWL	2.82	3.37	3.74	4.12	4.67	3.74	0.56
		b2DWL	-2.57	-1.1	-0.1	0.91	2.41	-0.09	1.51
		b3DWL	-5.55	-3.95	-2.86	-1.76	-0.14	-2.85	1.65
		b0CHL	-9.21	-0.68	3.87	8.13	15.67	3.63	7.96
		b1CHL	-1.2	-0.28	0.23	0.77	1.8	0.26	0.96
		b2CHL	-7.36	-3.02	1.24	2.59	5.71	0.04	4.32
		b3CHL	-0.26	-0.06	0.05	0.17	0.38	0.06	0.21
		b4CHL	-0.39	-0.14	0	0.14	0.4	0	0.25
		b0CATCH	-32.96	-24.46	-18.59	-12.51	-3.23	-18.41	9.14
		b1CATCH	0.14	0.42	0.6	0.78	1.07	0.6	0.29
		b2CATCH	-0.3	-0.08	0.07	0.23	0.47	0.08	0.24
		b3CATCH	-1.43	-0.55	0.78	1.51	2.71	0.6	1.34
		b4CATCH
		b5CATCH	0.47	0.56	0.63	0.7	0.79	0.63	0.1
	Victoria	b0WT	10.71	14.98	17.64	20.41	25.57	17.79	4.56
		b1WT	0	0.23	0.35	0.47	0.66	0.35	0.2
		b0DWL	-2.04	0.05	1.41	2.79	4.98	1.43	2.14
		b1DWL	0.17	0.47	0.67	0.86	1.17	0.67	0.3
		b2DWL	-5.4	-3.53	-2.35	-1.2	0.56	-2.38	1.82
		b3DWL	0	1.06	1.76	2.48	3.64	1.78	1.11
		b0CHL	-2.39	2.28	4.7	7.01	11.21	4.59	4.41
		b1CHL	-0.51	-0.19	-0.01	0.17	0.5	-0.01	0.33
		b2CHL	-3.12	-1.69	-0.95	-0.17	1.64	-0.88	1.51
		b3CHL	-0.03	0.12	0.19	0.27	0.41	0.19	0.14
		b4CHL	-0.37	-0.2	-0.11	-0.01	0.17	-0.1	0.17
		b0CATCH	-3.51	4.72	9.74	15.17	24.89	10.09	8.87
		b1CATCH	-0.63	-0.32	-0.15	0.01	0.25	-0.16	0.28
		b2CATCH	0.13	0.39	0.53	0.68	0.95	0.54	0.26
		b3CATCH	-2.33	-1.38	-0.85	-0.32	0.92	-0.81	0.99
		b4CATCH
		b5CATCH	0.54	0.65	0.71	0.76	0.83	0.7	0.09
Americas	Chapala	b0WT	9.04	13.44	16.22	18.95	23	16.15	4.28
		b1WT	0.06	0.27	0.41	0.55	0.78	0.41	0.22
		b0DWL	4.61	7.43	9.33	11.22	14.04	9.33	2.87
		b1DWL	1.45	1.91	2.23	2.54	3.01	2.23	0.48
		b2DWL	-22.23	-18.74	-16.39	-14.03	-10.52	-16.38	3.57
		b3DWL	9.6	12.75	14.87	16.98	20.12	14.86	3.21
		b0CHL	-4.54	7.24	14.45	22.53	36.94	15.13	13.24
		b1CHL	-0.42	0.26	0.71	1.19	2.02	0.74	0.79
		b2CHL	-5.16	-0.21	3.41	11.06	23.73	5.94	9.58
		b3CHL	-0.18	0.01	0.12	0.24	0.42	0.12	0.19
		b4CHL	-1.08	-0.63	-0.38	-0.13	0.31	-0.38	0.45
		b0CATCH	2.91	9.06	13.81	19.31	28.46	14.5	7.92
		b1CATCH	-0.94	-0.59	-0.38	-0.19	0.06	-0.4	0.31
		b2CATCH	-0.34	-0.15	-0.02	0.12	0.32	-0.02	0.2
		b3CATCH	-1.36	-0.64	-0.23	-0.02	0.19	-0.37	0.5
		b4CATCH
		b5CATCH	0.7	0.91	1.05	1.19	1.39	1.05	0.21
	Erie	b0WT	3.61	4.97	5.81	6.65	8.03	5.81	1.36
		b1WT	0.73	0.8	0.84	0.88	0.95	0.84	0.07
		b0DWL	0.03	0.7	1.09	1.48	2.14	1.09	0.65
		b1DWL	0.2	0.47	0.64	0.8	1.07	0.64	0.27
		b2DWL	-2.85	-1.56	-0.8	-0.03	1.25	-0.8	1.27
		b3DWL	-6.85	-4.13	-2.51	-0.9	1.86	-2.51	2.69
		b0CHL	-17.79	-12.92	-10.31	-7.9	-4.15	-10.56	4.27
		b1CHL	-2.76	-1.37	-0.52	0.35	1.84	-0.5	1.43
		b2CHL	-16.4	-11.08	-8.07	-5.15	-0.44	-8.2	4.97
		b3CHL	-0.4	0.4	0.86	1.33	2.14	0.87	0.8
		b4CHL	0.01	0.17	0.27	0.38	0.57	0.28	0.18
		b0CATCH	1.48	2.62	3.25	3.83	4.7	3.19	0.99
		b1CATCH	-0.12	-0.08	-0.06	-0.03	0.02	-0.06	0.04
		b2CATCH	-0.55	-0.39	-0.3	-0.19	-0.01	-0.29	0.17
		b3CATCH	0.1	0.16	0.19	0.22	0.28	0.19	0.06
		b4CATCH
		b5CATCH	0.3	0.34	0.37	0.4	0.44	0.37	0.04
	Michigan	b0WT	-10.89	-8.84	-7.44	-6.04	-4	-7.44	2.1
		b1WT	1.16	1.27	1.34	1.42	1.52	1.34	0.11
		b0DWL	0.45	1.09	1.49	1.89	2.53	1.49	0.64
		b1DWL	0.17	0.58	0.83	1.08	1.49	0.83	0.41
		b2DWL	-5.61	-3.84	-2.76	-1.68	0.08	-2.76	1.75
		b3DWL	-9.39	-3.96	-0.63	2.66	8.04	-0.65	5.36
		b0CHL	-7.87	-4.21	-2.22	-0.2	3.51	-2.2	3.66
		b1CHL	-2.96	-1.9	-1.31	-0.72	0.35	-1.31	1.06
		b2CHL	-6.81	-4.07	-2.58	-1.07	1.69	-2.57	2.73
		b3CHL	-0.63	-0.28	-0.09	0.1	0.45	-0.09	0.35
		b4CHL	-0.15	-0.09	-0.06	-0.03	0.03	-0.06	0.06
		b0CATCH	0.34	0.83	1.14	1.46	1.96	1.14	0.5
		b1CATCH	-0.01	0.01	0.02	0.03	0.05	0.02	0.02
		b2CATCH	-0.07	0.06	0.14	0.22	0.34	0.14	0.13
		b3CATCH	-0.08	0.02	0.09	0.15	0.25	0.08	0.1
		b4CATCH	-0.75	-0.57	-0.45	-0.33	-0.14	-0.45	0.19
		b5CATCH	0.79	0.84	0.88	0.91	0.97	0.88	0.05
	Okeechobee	b0WT	8.3	15.86	20.97	26.22	34.21	21.09	7.88
		b1WT	-0.17	0.12	0.3	0.49	0.76	0.3	0.28
		b0DWL	-6.22	-3.42	-1.57	0.28	3.04	-1.57	2.81
		b1DWL	1.61	1.91	2.11	2.31	2.62	2.11	0.31
		b2DWL	-3.35	-1.52	-0.3	0.93	2.76	-0.3	1.85
		b3DWL	-2.53	-1.67	-1.09	-0.51	0.35	-1.09	0.88
		b0CHL	3.97	6.32	7.38	8.3	9.79	7.19	1.96
		b1CHL	-0.01	0.26	0.43	0.62	1.01	0.45	0.33
		b2CHL	0.34	0.61	0.81	1.04	1.52	0.85	0.39
		b3CHL	-0.17	-0.1	-0.07	-0.03	0.03	-0.07	0.07
		b4CHL	-0.21	-0.16	-0.13	-0.09	0	-0.12	0.07
		b0CATCH	-15.17	-7.06	-3.09	0.1	4.23	-3.96	6.14
		b1CATCH	-0.1	0.02	0.11	0.23	0.46	0.14	0.18
		b2CATCH	-0.09	-0.01	0.05	0.12	0.24	0.06	0.1
		b3CATCH	0.4	0.73	0.97	1.26	1.79	1.02	0.44
		b4CATCH
		b5CATCH	1.04	1.11	1.16	1.2	1.27	1.16	0.07
	Oneida	b0WT	2.82	4.47	5.54	6.61	8.26	5.54	1.66
		b1WT	0.74	0.83	0.89	0.95	1.03	0.89	0.09
		b0DWL	-0.33	0.02	0.22	0.43	0.78	0.22	0.35
		b1DWL	-0.13	0	0.07	0.14	0.27	0.07	0.13
		b2DWL	-1.22	-0.61	-0.27	0.08	0.69	-0.26	0.6
		b3DWL	-3.04	-1.38	-0.44	0.49	2.15	-0.44	1.63
		b0CHL	6.32	9.13	10.69	12.26	15.15	10.71	2.88
		b1CHL	-1.07	-0.49	-0.16	0.17	0.78	-0.16	0.6
		b2CHL	-0.41	1.3	2.25	3.2	4.97	2.26	1.76
		b3CHL	-0.96	-0.16	0.27	0.71	1.52	0.27	0.81
		b4CHL	-0.4	-0.32	-0.28	-0.23	-0.16	-0.28	0.08
		b0CATCH	-1.03	1.63	3.21	4.81	7.54	3.23	2.67
		b1CATCH	-0.23	-0.13	-0.07	-0.01	0.09	-0.07	0.1
		b2CATCH	-1.27	-0.43	0.06	0.54	1.37	0.05	0.82
		b3CATCH	-0.31	0.02	0.22	0.41	0.74	0.22	0.33
		b4CATCH
		b5CATCH	0.12	0.38	0.54	0.7	0.94	0.54	0.25
	Simcoe	b0WT	-2.71	-0.71	0.63	1.99	4.02	0.64	2.04
		b1WT	0.9	1.01	1.08	1.16	1.27	1.08	0.11
		b0DWL	-0.94	-0.41	-0.1	0.21	0.75	-0.1	0.53
		b1DWL	-0.18	0.11	0.28	0.44	0.72	0.27	0.28
		b2DWL	-2.57	-1.46	-0.81	-0.15	1	-0.8	1.12
		b3DWL	-3.13	-0.27	1.35	2.96	5.72	1.33	2.75
		b0CHL	4.84	6.68	7.75	8.86	10.77	7.78	1.88
		b1CHL	-0.86	-0.16	0.26	0.72	1.53	0.29	0.76
		b2CHL	4.43	6.65	8.02	9.47	12.13	8.12	2.45
		b3CHL	-0.38	0.19	0.51	0.83	1.4	0.51	0.57
		b4CHL	-0.08	-0.04	-0.01	0.02	0.08	-0.01	0.05
		b0CATCH	-3.65	-2.23	-1.2	-0.11	1.64	-1.13	1.62
		b1CATCH	-0.02	0.05	0.1	0.15	0.21	0.1	0.07
		b2CATCH	-0.74	0.2	0.81	1.44	2.47	0.83	0.99
		b3CATCH	-1.22	-0.84	-0.61	-0.39	-0.08	-0.63	0.35
		b4CATCH	-0.2	-0.06	0.03	0.12	0.24	0.02	0.13
		b5CATCH	0.53	0.8	1	1.2	1.5	1	0.3
	Titicaca	b0WT	8.58	10.17	11.28	12.45	14.17	11.31	1.7
		b1WT	0.27	0.47	0.6	0.73	0.91	0.6	0.2
		b0DWL	-1.93	0.59	2.27	3.94	6.35	2.25	2.52
		b1DWL	0.4	0.79	1.05	1.3	1.67	1.04	0.39
		b2DWL	-9.98	-6.48	-4.05	-1.64	1.96	-4.04	3.64
		b3DWL	-3.12	-1.71	-0.78	0.14	1.52	-0.79	1.42
		b0CHL	1.27	4.58	6.86	9.4	14	7.13	3.98
		b1CHL	-0.37	-0.02	0.19	0.38	0.71	0.18	0.34
		b2CHL	2.3	3.48	4.44	5.57	7.76	4.65	1.82
		b3CHL	-0.75	-0.41	-0.22	-0.05	0.25	-0.23	0.32
		b4CHL	-0.65	-0.39	-0.24	-0.11	0.1	-0.26	0.23
		b0CATCH	4.94	9.64	12.26	14.62	18.25	12.03	4.09
		b1CATCH	-0.95	-0.74	-0.6	-0.44	-0.16	-0.58	0.24
		b2CATCH	-1.37	-1.08	-0.89	-0.7	-0.32	-0.88	0.33
		b3CATCH	-1.76	-1.34	-1.11	-0.92	-0.64	-1.14	0.36
		b4CATCH
		b5CATCH	0.3	0.48	0.63	0.78	1.02	0.64	0.22
	Winnipeg	b0WT	1.29	2.45	3.18	3.92	5.07	3.18	1.15
		b1WT	0.88	0.95	1	1.04	1.11	1	0.07
		b0DWL	1.61	2.41	2.9	3.39	4.18	2.9	0.79
		b1DWL	-0.58	-0.02	0.33	0.69	1.25	0.34	0.56
		b2DWL	-6.66	-4.53	-3.2	-1.88	0.23	-3.21	2.11
		b3DWL	-10.44	-6.28	-3.65	-1.02	3.22	-3.64	4.19
		b0CHL	-38.02	-29.38	-24.47	-19.35	-9.5	-24.21	9.18
		b1CHL	-2.38	-0.55	0.46	1.44	3.25	0.45	1.83
		b2CHL	-49.97	-38.65	-32.18	-25.36	-12.38	-31.79	12.11
		b3CHL	-1.56	-0.52	0.04	0.61	1.66	0.05	1.06
		b4CHL	-0.13	0.07	0.18	0.29	0.49	0.18	0.2
		b0CATCH	-0.64	-0.05	0.31	0.68	1.28	0.32	0.59
		b1CATCH	-0.03	0	0.02	0.04	0.07	0.02	0.03
		b2CATCH	-0.11	0.03	0.11	0.19	0.32	0.11	0.13
		b3CATCH	-0.05	-0.01	0.01	0.04	0.08	0.01	0.04
		b4CATCH
		b5CATCH	0.62	0.84	0.97	1.1	1.29	0.97	0.21
Asia	Biwa	b0WT	-5.27	-2.97	-1.45	0.06	2.36	-1.45	2.32
		b1WT	0.97	1.06	1.12	1.19	1.28	1.12	0.1
		b0DWL	0.23	1.32	2	2.7	3.88	2.02	1.12
		b1DWL	0.13	0.25	0.33	0.4	0.51	0.32	0.12
		b2DWL	-3.1	-2.25	-1.74	-1.24	-0.43	-1.75	0.82
		b3DWL	-7.64	-5.38	-4.07	-2.8	-0.8	-4.12	2.1
		b0CHL	10.77	12.97	14.27	15.63	18.17	14.35	2.33
		b1CHL	-0.92	-0.37	-0.02	0.37	1.1	0.02	0.64
		b2CHL	2.81	3.7	4.29	4.98	6.37	4.41	1.13
		b3CHL	-1.67	-1.08	-0.77	-0.46	0.07	-0.78	0.56
		b4CHL	-0.35	-0.27	-0.22	-0.16	-0.06	-0.21	0.09
		b0CATCH	1.65	3.16	4	4.8	6.05	3.95	1.36
		b1CATCH	-0.1	-0.05	-0.02	0.01	0.06	-0.02	0.05
		b2CATCH	-0.49	-0.22	-0.06	0.1	0.38	-0.06	0.27
		b3CATCH	0.11	0.19	0.25	0.31	0.45	0.26	0.11
		b4CATCH
		b5CATCH	0.78	1	1.12	1.23	1.38	1.11	0.18
	Chaohu	b0WT	6.56	11.26	14.46	17.67	22.48	14.48	4.85
		b1WT	0.15	0.33	0.45	0.57	0.75	0.45	0.18
		b0DWL	-7.5	-5.26	-3.77	-2.27	-0.02	-3.77	2.28
		b1DWL	1.54	1.8	1.97	2.15	2.41	1.97	0.26
		b2DWL	-2.24	-0.26	1.05	2.36	4.35	1.05	2.01
		b3DWL	-0.93	-0.25	0.2	0.66	1.35	0.2	0.69
		b0CHL	-2.57	0.94	2.92	4.91	8.46	2.93	3.53
		b1CHL	-0.01	0.66	1.03	1.4	2.05	1.03	0.66
		b2CHL	-1.32	1.09	2.48	3.85	6.25	2.48	2.4
		b3CHL	-0.77	-0.56	-0.45	-0.34	-0.14	-0.45	0.2
		b4CHL	-0.15	-0.03	0.03	0.1	0.22	0.03	0.12
		b0CATCH	3.24	4.47	5.2	5.9	7.03	5.17	1.17
		b1CATCH	-0.1	-0.05	-0.03	0	0.04	-0.03	0.04
		b2CATCH	-0.11	-0.05	-0.01	0.03	0.1	-0.01	0.06
		b3CATCH	-0.32	-0.21	-0.14	-0.07	0.04	-0.14	0.11
		b4CATCH	0.06	0.1	0.12	0.14	0.18	0.12	0.03
		b5CATCH	0.31	0.36	0.39	0.43	0.48	0.39	0.05
	Dongting	b0WT	5.66	9.6	12.18	14.77	18.64	12.18	3.96
		b1WT	0.41	0.56	0.66	0.76	0.92	0.66	0.15
		b0DWL	-15.82	-12.42	-10.09	-7.76	-4.36	-10.09	3.49
		b1DWL	3.17	3.56	3.83	4.1	4.5	3.83	0.4
		b2DWL	-0.2	2.68	4.62	6.58	9.46	4.63	2.93
		b3DWL	-3.9	-2.47	-1.49	-0.52	0.9	-1.5	1.46
		b0CHL	-6.45	2.59	8.13	14.24	26.14	8.74	10.54
		b1CHL	-0.68	0.78	1.59	2.4	3.89	1.6	1.47
		b2CHL	-6.7	2.12	7.61	13.62	25.13	8.16	10.34
		b3CHL	-0.17	-0.01	0.08	0.18	0.37	0.09	0.17
		b4CHL	-0.35	-0.15	-0.03	0.08	0.29	-0.03	0.2
		b0CATCH	0.02	2.72	4.47	6.31	9.43	4.56	2.91
		b1CATCH	-0.17	-0.06	0	0.06	0.16	0	0.1
		b2CATCH	-0.16	-0.08	-0.03	0.03	0.12	-0.02	0.09
		b3CATCH	0	0.14	0.22	0.31	0.46	0.22	0.14
		b4CATCH
		b5CATCH	0.1	0.57	0.88	1.21	1.71	0.89	0.49
	Issyk Kul	b0WT	5.96	7.87	9.13	10.4	12.35	9.14	1.95
		b1WT	0.41	0.55	0.64	0.74	0.88	0.64	0.14
		b0DWL	-0.59	-0.18	0.05	0.29	0.7	0.05	0.4
		b1DWL	0.21	0.54	0.72	0.9	1.22	0.72	0.31
		b2DWL	-5.17	-3.51	-2.56	-1.62	0.03	-2.57	1.63
		b3DWL	0.44	3.51	5.26	7.02	10.11	5.27	3.03
		b0CHL	-9.42	-1.77	2.13	6.08	13.88	2.18	7.48
		b1CHL	-2.54	-1.75	-1.29	-0.83	-0.01	-1.29	0.81
		b2CHL	-12.44	-3.76	0.47	4.88	13.95	0.6	8.48
		b3CHL	0.08	1	1.51	2.02	2.92	1.51	0.91
		b4CHL	-0.29	-0.18	-0.12	-0.06	0.05	-0.12	0.11
		b0CATCH	-4.02	-1.11	0.84	2.83	5.96	0.89	3.06
		b1CATCH	-0.35	-0.18	-0.07	0.04	0.2	-0.07	0.17
		b2CATCH	-2.52	-1.34	-0.62	0.08	1.17	-0.64	1.14
		b3CATCH	-0.54	-0.18	-0.02	0.14	0.49	-0.02	0.32
		b4CATCH
		b5CATCH	2.19	2.47	2.66	2.84	3.11	2.66	0.28
	Kinneret	b0WT	9.17	10.68	11.61	12.52	13.97	11.59	1.47
		b1WT	0.57	0.63	0.67	0.71	0.77	0.67	0.06
		b0DWL	-6.37	-4.72	-3.6	-2.48	-0.84	-3.6	1.68
		b1DWL	2.99	3.42	3.71	4.01	4.44	3.71	0.44
		b2DWL	-6.29	-2.75	-0.31	2.12	5.68	-0.31	3.65
		b3DWL	-4.49	-0.53	2.15	4.84	8.77	2.15	4.03
		b0CHL	-1.19	2.93	5.13	7.29	11.19	5.08	3.96
		b1CHL	-0.48	-0.17	0	0.18	0.52	0.01	0.32
		b2CHL	-2.13	1.83	4	6.17	10.1	4	3.9
		b3CHL	-0.06	0.03	0.08	0.13	0.23	0.08	0.09
		b4CHL	-0.2	-0.09	-0.03	0.03	0.15	-0.03	0.11
		b0CATCH	-6.07	-3.87	-2.52	-1.23	0.69	-2.58	2.07
		b1CATCH	0.06	0.13	0.17	0.21	0.28	0.17	0.07
		b2CATCH	-0.08	-0.04	-0.01	0.02	0.07	-0.01	0.05
		b3CATCH	-0.07	0.06	0.14	0.23	0.36	0.14	0.13
		b4CATCH	0.22	0.3	0.36	0.41	0.5	0.36	0.09
		b5CATCH	0.59	0.64	0.68	0.72	0.78	0.68	0.06
	Taihu	b0WT	-4.38	1.04	4.64	8.27	13.76	4.67	5.52
		b1WT	0.5	0.71	0.85	0.99	1.19	0.85	0.21
		b0DWL	-5.24	-3.77	-2.95	-2.17	-0.95	-3	1.33
		b1DWL	0.7	0.9	1.01	1.12	1.3	1.01	0.18
		b2DWL	-0.08	1	1.69	2.43	3.76	1.74	1.19
		b3DWL	-1.4	-0.83	-0.51	-0.2	0.3	-0.52	0.52
		b0CHL	-0.78	1.91	3.48	5.07	7.75	3.49	2.69
		b1CHL	-2.37	-1.48	-1	-0.56	0.07	-1.05	0.78
		b2CHL	-0.92	0.43	1.27	2.13	3.61	1.3	1.43
		b3CHL	-0.45	-0.02	0.23	0.5	0.98	0.24	0.46
		b4CHL	-0.11	-0.03	0.03	0.08	0.17	0.03	0.09
		b0CATCH	-2.11	0.07	1.38	2.62	4.43	1.3	2.01
		b1CATCH	-0.09	-0.02	0.02	0.07	0.16	0.03	0.08
		b2CATCH	-0.21	0.14	0.35	0.56	0.87	0.34	0.33
		b3CATCH	0.22	0.52	0.69	0.86	1.13	0.69	0.28
		b4CATCH	-0.12	-0.03	0.04	0.1	0.19	0.04	0.1
		b5CATCH	0.03	0.18	0.28	0.38	0.52	0.28	0.15
	Tonle Sap	b0WT	6.97	15.29	20.65	26.23	35.26	20.82	8.66
		b1WT	-0.19	0.13	0.33	0.52	0.82	0.32	0.31
		b0DWL	4.75	8.55	11.15	13.74	17.55	11.15	3.9
		b1DWL	0.3	0.67	0.93	1.18	1.55	0.93	0.38
		b2DWL	-9.3	-7.44	-6.16	-4.91	-3.05	-6.17	1.9
		b3DWL	-2.54	-1.32	-0.49	0.33	1.54	-0.49	1.24
		b0CHL	-3.33	0.24	2.33	4.43	8.01	2.34	3.62
		b1CHL	-0.53	-0.23	-0.05	0.12	0.42	-0.05	0.3
		b2CHL	-2.18	-1.19	-0.53	-0.06	0.48	-0.66	0.88
		b3CHL	-0.1	-0.05	-0.02	0.01	0.06	-0.02	0.05
		b4CHL	-0.16	-0.05	0.01	0.07	0.19	0.01	0.11
		b0CATCH	-29.24	-8.77	3.76	16.1	35.22	3.5	19.88
		b1CATCH	-1.1	-0.52	-0.12	0.29	0.99	-0.1	0.65
		b2CATCH	0.12	0.34	0.49	0.65	0.9	0.5	0.24
		b3CATCH	-1.24	0.04	1.05	2.7	5.54	1.5	2.15
		b4CATCH
		b5CATCH	-1.19	-0.52	-0.06	0.41	1.13	-0.05	0.7
Europe	Balaton	b0WT	1.83	3.36	4.4	5.43	6.96	4.39	1.56
		b1WT	0.77	0.85	0.9	0.95	1.03	0.9	0.08
		b0DWL	-0.72	-0.22	0.07	0.36	0.86	0.07	0.5
		b1DWL	0.44	0.63	0.74	0.85	1.04	0.74	0.19
		b2DWL	-0.82	-0.49	-0.3	-0.11	0.23	-0.3	0.33
		b3DWL	-1.65	-0.98	-0.61	-0.23	0.43	-0.61	0.65
		b0CHL	-0.25	1.11	1.85	2.59	3.9	1.84	1.33
		b1CHL	-2.37	-1.7	-1.33	-0.96	-0.29	-1.33	0.67
		b2CHL	2.75	3.77	4.32	4.86	5.84	4.31	0.98
		b3CHL	0.18	0.94	1.35	1.76	2.52	1.35	0.75
		b4CHL	0.05	0.11	0.15	0.18	0.25	0.15	0.06
		b0CATCH	0.23	1.17	1.8	2.46	3.53	1.83	1.01
		b1CATCH	-0.03	0	0.02	0.04	0.06	0.02	0.03
		b2CATCH	-0.17	0.08	0.24	0.39	0.64	0.24	0.25
		b3CATCH	-0.29	-0.21	-0.16	-0.1	-0.01	-0.16	0.09
		b4CATCH	-0.15	0.03	0.15	0.26	0.42	0.14	0.18
		b5CATCH	0.44	0.52	0.57	0.62	0.69	0.57	0.08
	Constance	b0WT	10.43	11.55	12.31	13.08	14.2	12.31	1.15
		b1WT	0.41	0.5	0.56	0.62	0.71	0.56	0.09
		b0DWL	-1.59	-0.67	-0.09	0.49	1.4	-0.09	0.91
		b1DWL	0.54	0.76	0.91	1.06	1.28	0.91	0.23
		b2DWL	-3.06	-1.99	-1.3	-0.61	0.47	-1.3	1.08
		b3DWL	-5.51	-3.67	-2.48	-1.29	0.56	-2.48	1.86
		b0CHL	1.52	2.66	3.26	3.86	4.93	3.25	1.1
		b1CHL	-0.55	0.13	0.51	0.91	1.64	0.53	0.71
		b2CHL	0.72	1.47	1.89	2.3	3.04	1.88	0.74
		b3CHL	-0.45	-0.18	-0.04	0.1	0.36	-0.04	0.26
		b4CHL	-0.13	-0.07	-0.03	0	0.06	-0.03	0.06
		b0CATCH	1.64	2.37	2.84	3.31	4.11	2.85	0.76
		b1CATCH	-0.03	0.01	0.03	0.05	0.08	0.03	0.04
		b2CATCH	-0.29	-0.16	-0.08	0.01	0.13	-0.08	0.13
		b3CATCH	-0.42	-0.28	-0.19	-0.1	0.05	-0.19	0.15
		b4CATCH	-0.12	-0.05	0	0.05	0.11	0	0.07
		b5CATCH	1.5	1.81	2.01	2.21	2.52	2.01	0.31
	Geneva	b0WT	11.67	12.49	13.04	13.59	14.43	13.04	0.84
		b1WT	0.51	0.59	0.64	0.68	0.76	0.63	0.07
		b0DWL	-0.64	-0.38	-0.23	-0.08	0.15	-0.23	0.25
		b1DWL	-0.01	0.04	0.07	0.1	0.15	0.07	0.05
		b2DWL	-0.37	-0.02	0.17	0.37	0.71	0.17	0.34
		b3DWL	-1.09	-0.35	0.13	0.64	1.62	0.18	0.86
		b0CHL	2.35	3.66	4.36	5.01	6.08	4.31	1.18
		b1CHL	-0.24	0.02	0.19	0.37	0.7	0.2	0.3
		b2CHL	0.25	0.5	0.68	0.88	1.28	0.71	0.33
		b3CHL	-1.41	-0.6	-0.18	0.22	0.89	-0.21	0.74
		b4CHL	-0.18	-0.13	-0.1	-0.06	0.01	-0.09	0.06
		b0CATCH	-3.35	-0.93	0.73	2.5	5.49	0.86	2.72
		b1CATCH	-0.05	0.06	0.13	0.2	0.3	0.13	0.11
		b2CATCH	-5.1	-3.72	-2.86	-1.98	-0.5	-2.84	1.42
		b3CATCH	-1.82	-1.32	-1.04	-0.78	-0.4	-1.07	0.44
		b4CATCH	0.11	0.2	0.27	0.33	0.41	0.26	0.09
		b5CATCH	0.02	1.19	1.97	2.74	3.9	1.96	1.18
	Ladoga	b0WT	-0.67	0.61	1.47	2.32	3.63	1.47	1.31
		b1WT	0.77	0.86	0.91	0.97	1.06	0.91	0.09
		b0DWL	-0.95	-0.37	-0.03	0.29	0.81	-0.05	0.55
		b1DWL	0.33	0.72	0.96	1.19	1.59	0.96	0.39
		b2DWL	-2.02	-1.37	-0.98	-0.56	0.18	-0.95	0.68
		b3DWL	-12.93	-5.09	-0.24	4.72	13.33	-0.1	8.17
		b0CHL	0.26	1.43	2.07	2.71	3.87	2.07	1.15
		b1CHL	-2	-1.19	-0.73	-0.29	0.48	-0.74	0.79
		b2CHL	-0.45	-0.16	0	0.16	0.44	0	0.29
		b3CHL	-0.35	0.02	0.24	0.46	0.87	0.24	0.39
		b4CHL	-0.14	-0.08	-0.05	-0.02	0.04	-0.05	0.06
		b0CATCH	0.52	1.53	2.2	2.85	3.88	2.19	1.04
		b1CATCH	-0.12	-0.08	-0.04	-0.01	0.04	-0.04	0.05
		b2CATCH	-0.19	0.21	0.45	0.68	1.06	0.44	0.39
		b3CATCH	-0.79	-0.49	-0.3	-0.12	0.18	-0.3	0.3
		b4CATCH
		b5CATCH	0.75	0.92	1.04	1.15	1.32	1.04	0.17
	Maggiore	b0WT	8.56	10.21	11.32	12.43	14.09	11.32	1.68
		b1WT	0.55	0.67	0.75	0.83	0.95	0.75	0.12
		b0DWL	-0.73	0.21	0.82	1.44	2.42	0.83	0.96
		b1DWL	0.14	0.33	0.45	0.57	0.77	0.45	0.19
		b2DWL	-3.67	-2.45	-1.69	-0.95	0.2	-1.71	1.19
		b3DWL	-9.46	-6.56	-4.73	-2.95	-0.19	-4.77	2.85
		b0CHL	1.77	3.01	3.71	4.37	5.42	3.67	1.13
		b1CHL	-1.17	-0.85	-0.65	-0.43	-0.07	-0.64	0.34
		b2CHL	0.32	0.64	0.84	1.04	1.4	0.85	0.34
		b3CHL	-0.07	0.06	0.14	0.23	0.4	0.15	0.15
		b4CHL	-0.11	-0.07	-0.04	-0.02	0.03	-0.04	0.05
		b0CATCH	-0.89	0.59	1.58	2.64	4.45	1.66	1.65
		b1CATCH	-0.07	0.01	0.06	0.1	0.16	0.05	0.07
		b2CATCH	-0.68	-0.34	-0.16	0	0.23	-0.18	0.28
		b3CATCH	-1.64	-1.24	-1	-0.76	-0.38	-1.01	0.38
		b4CATCH
		b5CATCH	2.41	2.62	2.76	2.9	3.14	2.76	0.22
	Peipsi	b0WT	-0.18	0.69	1.23	1.78	2.67	1.24	0.87
		b1WT	0.97	1.03	1.07	1.1	1.16	1.07	0.06
		b0DWL	-1.19	-0.3	0.27	0.84	1.73	0.27	0.89
		b1DWL	1.45	1.94	2.26	2.58	3.08	2.26	0.5
		b2DWL	-4.03	-3	-2.34	-1.69	-0.67	-2.35	1.03
		b3DWL	-10.11	-4.8	-1.49	1.83	6.95	-1.51	5.21
		b0CHL	1.66	2.6	3.12	3.63	4.55	3.11	0.93
		b1CHL	-1.39	-0.9	-0.62	-0.33	0.19	-0.61	0.51
		b2CHL	-1.21	-0.48	-0.08	0.33	1.07	-0.07	0.73
		b3CHL	-0.33	-0.18	-0.11	-0.03	0.11	-0.11	0.14
		b4CHL	-0.09	-0.05	-0.03	-0.01	0.03	-0.03	0.04
		b0CATCH	2.14	3.52	4.37	5.21	6.58	4.36	1.38
		b1CATCH	-0.09	-0.05	-0.03	0	0.03	-0.03	0.04
		b2CATCH	-0.52	-0.35	-0.25	-0.14	0.02	-0.25	0.17
		b3CATCH	-0.97	-0.61	-0.38	-0.15	0.23	-0.38	0.37
		b4CATCH
		b5CATCH	0.01	0.15	0.24	0.34	0.48	0.24	0.14
	Vänern	b0WT	5.04	6.15	6.91	7.66	8.77	6.91	1.13
		b1WT	0.34	0.43	0.48	0.54	0.62	0.48	0.08
		b0DWL	-1.76	-1.03	-0.57	-0.11	0.62	-0.57	0.73
		b1DWL	0.45	0.88	1.14	1.41	1.83	1.14	0.42
		b2DWL	-3.93	-2.81	-2.1	-1.4	-0.27	-2.1	1.12
		b3DWL	-1.88	8.34	14.68	21.01	31.03	14.65	10.08
		b0CHL	-8.52	-6.99	-6.18	-5.38	-3.9	-6.19	1.5
		b1CHL	-0.44	-0.09	0.09	0.28	0.62	0.09	0.34
		b2CHL	-4.48	-3.79	-3.42	-3.05	-2.38	-3.43	0.68
		b3CHL	-0.02	0.15	0.24	0.32	0.49	0.24	0.17
		b4CHL	-0.07	-0.04	-0.03	-0.01	0.02	-0.03	0.03
		b0CATCH	-1.08	-0.37	0.06	0.52	1.33	0.09	0.74
		b1CATCH	-0.07	-0.02	0.01	0.04	0.09	0.01	0.05
		b2CATCH	-0.39	-0.17	-0.04	0.09	0.32	-0.04	0.22
		b3CATCH	-0.69	-0.33	-0.12	0.07	0.37	-0.14	0.33
		b4CATCH
		b5CATCH	0.07	0.3	0.44	0.58	0.8	0.44	0.23
	Vättern	b0WT	8.87	9.82	10.45	11.1	12.06	10.46	0.97
		b1WT	0.28	0.34	0.39	0.43	0.5	0.39	0.07
		b0DWL	-1.06	-0.6	-0.33	-0.06	0.4	-0.33	0.45
		b1DWL	0.26	0.6	0.79	0.98	1.3	0.79	0.32
		b2DWL	-2.27	-1.58	-1.17	-0.76	-0.07	-1.17	0.68
		b3DWL	-2.24	3.07	6.2	9.34	14.62	6.19	5.22
		b0CHL	-1.72	-0.52	0.14	0.8	2.01	0.14	1.2
		b1CHL	-0.37	-0.08	0.07	0.22	0.5	0.07	0.28
		b2CHL	-1.32	-0.6	-0.21	0.19	0.9	-0.21	0.72
		b3CHL	-0.19	0.04	0.17	0.3	0.54	0.17	0.23
		b4CHL	-0.1	-0.05	-0.02	0	0.05	-0.02	0.05
		b0CATCH	-2.14	-1.26	-0.7	-0.14	0.81	-0.69	0.91
		b1CATCH	-0.07	-0.01	0.02	0.06	0.11	0.02	0.06
		b2CATCH	-0.4	-0.08	0.1	0.29	0.58	0.1	0.3
		b3CATCH	-0.54	-0.22	-0.03	0.16	0.47	-0.03	0.32
		b4CATCH
		b5CATCH	0.54	0.57	0.59	0.62	0.65	0.59	0.03
