# Supplementary material for: Effects of climate and land-use changes on fish catches across lakes at a global scale
Source: Nat Commun. 2020 May 20;11:2526. doi: 10.1038/s41467-020-14624-2 (PMC7239917; doi:10.1038/s41467-020-14624-2)
Supplement: Supplementary file 10 — Supplementary Data 7 [file 41467_2020_14624_MOESM10_ESM.xlsx]

## Sheet: Fig. 4
Lake	Quantile	Fig. 4a Change in AT (°C)	Fig. 4b Effects of AT on WT (°C)	Fig. 4c Effects of AT on WL (m)	Fig. 4d Effects of AT on CHL (%)	Fig. 4e Effects of WT on fish catch (%)	Fig. 4f Effects of WL on fish catch (%)	Fig. 4g Effects of CHL on fish catch (%)
Balaton	0.25	-2.26003	-2.10699	-0.257252	-2.34073	-20.4269	-11.57	-11.8964
Balaton	0.5	3.15504	2.87899	-0.141121	36.1287	-12.8624	-4.6775	-5.40118
Balaton	0.75	4.0584	3.72496	0.0323349	78.1249	-5.45301	-0.323907	-0.223837
Biwa	0.25	1.17298	1.33661	-0.329411	-38.1111	-17.0015	-10.3123	-13.9997
Biwa	0.5	1.56343	1.77929	-0.235237	-27.5305	-12.0826	-4.25985	-8.68819
Biwa	0.75	1.932	2.21461	-0.133209	-15.1746	-6.83163	0.0382331	-3.84117
Chaohu	0.25	-2.38688	-1.00892	-0.794116	5.31316	-22.4373	-5.33515	-15.1665
Chaohu	0.5	2.94775	1.7417	-0.229143	44.6274	-16.0953	-1.25482	-7.16363
Chaohu	0.75	4.00346	2.41909	0.320873	92.3571	-6.5877	0.233433	-0.985013
Chapala	0.25	-0.530318	-0.0915881	-0.896058	-25.271	-24.071	-16.2258	-10.7269
Chapala	0.5	0.741287	0.307424	-0.549733	-8.49417	-14.2766	-7.19464	-0.736107
Chapala	0.75	1.14881	0.513435	0.144732	19.7923	-1.93564	0.358077	2.71088
Chilwa	0.25	-0.819737	-0.480354	-0.191761	-37.7067	-16.6383	-7.89889	-24.0575
Chilwa	0.5	0.321755	0.167547	-0.0622586	-16.0788	-6.50093	-1.6105	-15.234
Chilwa	0.75	0.915486	0.555496	0.0937742	25.3539	0.969766	1.59462	-4.49493
Constance	0.25	-4.26411	-2.49486	0.367236	1.69051	-17.1227	-15.4446	-6.38285
Constance	0.5	-3.57065	-2.0584	0.540672	14.3238	-12.2172	-10.1561	-2.45586
Constance	0.75	-3.0079	-1.67681	0.72818	29.7196	-7.64211	-5.12988	-0.156187
Dongting	0.25	-1.59013	-1.13167	-0.615346	-31.6924	-22.8091	-6.18464	-10.9002
Dongting	0.5	0.993886	0.711877	0.0506059	-16.8533	-17.7822	-1.80694	-4.41602
Dongting	0.75	1.69087	1.2163	0.409315	-2.1162	-10.5826	0.189763	-0.438804
Erie	0.25	-2.03258	-1.72311	-0.185388	-60.7537	-12.9046	-14.0884	-19.4166
Erie	0.5	-1.5593	-1.31882	0.198789	-46.6086	-5.38652	-7.61874	-12.912
Erie	0.75	1.37195	1.14811	0.347869	-27.5757	2.53954	-1.16856	-5.89305
Geneva	0.25	-1.60577	-1.03518	-0.0204407	5.86839	-18.6376	-8.13191	-14.1686
Geneva	0.5	-1.28118	-0.821362	0.00489824	9.33007	-14.037	-1.38652	-9.59748
Geneva	0.75	-0.982058	-0.629637	0.0274202	13.5365	-9.58049	3.5796	-5.55028
Issyk Kul	0.25	-1.02498	-0.645139	-0.0385041	-15.3039	-24.0286	-12.9699	-5.69573
Issyk Kul	0.5	1.00996	0.660872	0.0309256	-1.55316	-18.1825	-4.36721	-1.05826
Issyk Kul	0.75	1.46637	0.980113	0.0880392	19.2455	-8.86485	0.101756	0.588342
Kariba	0.25	1.01488	0.510556	-0.716892	-8.85425	-19.8252	-1.49295	-14.5528
Kariba	0.5	1.29418	0.639145	-0.356801	-6.29419	-15.7906	-0.21922	-10.2481
Kariba	0.75	1.62888	0.804483	-0.0437193	-3.52176	-11.5778	0.294996	-5.4654
Kinneret	0.25	-2.04058	-1.39354	-0.62006	-9.71091	-25.7809	-1.84567	-1.53384
Kinneret	0.5	-1.72873	-1.18075	-0.195057	-0.885584	-24.3315	-0.234442	-0.141402
Kinneret	0.75	-1.46335	-1.00357	0.241506	8.29557	-22.3252	0.570054	0.776295
Ladoga	0.25	1.35895	1.25274	-0.213951	-14.8984	-19.0626	-16.2533	-2.48053
Ladoga	0.5	1.70605	1.5724	-0.163803	-7.63827	-14.1669	-11.3063	0.146568
Ladoga	0.75	2.07326	1.93674	-0.114097	0.858586	-9.31746	-6.0777	2.41859
Maggiore	0.25	-1.39472	-1.05954	0.275295	7.02934	-8.87198	-15.9402	-14.7894
Maggiore	0.5	-1.01153	-0.754277	0.350204	10.8869	-4.72482	-10.8106	-10.3063
Maggiore	0.75	-0.624522	-0.457954	0.445702	15.5757	-1.47422	-5.47079	-6.28002
Malawi	0.25	0.443435	0.178445	0.0417253	5.59773	-19.7627	-11.142	-16.1812
Malawi	0.5	0.76909	0.319412	0.224591	30.4312	-12.1412	-3.72478	-7.57079
Malawi	0.75	1.14589	0.480279	0.390846	58.5335	-4.60154	0.525854	-0.563714
Michigan	0.25	1.05177	1.3908	-0.905319	-30.3435	-3.26266	-26.3209	-5.27876
Michigan	0.5	1.49241	1.99093	-0.731645	-14.4226	0.713629	-23.051	-1.49096
Michigan	0.75	1.93423	2.60862	-0.575592	3.73765	3.57224	-17.8621	0.0548563
Mweru	0.25	0.797943	0.637181	0.0871394	-8.16597	-24.7828	-8.08771	-8.15857
Mweru	0.5	1.13425	0.903924	0.455945	-3.75026	-19.5893	-1.78738	-1.99686
Mweru	0.75	1.49016	1.19468	0.781755	1.42437	-12.2441	1.65727	0.309913
Naivasha	0.25	-0.942262	-0.773709	-0.00872819	-43.0653	-20.0788	-14.0594	-22.3471
Naivasha	0.5	0.0122555	-0.0984133	0.118622	-19.1432	-8.5258	-5.02971	-7.50037
Naivasha	0.75	0.896427	0.714298	0.300416	13.8765	1.47146	0.363152	3.25472
Okeechobee	0.25	-1.49838	-0.816447	-0.159226	-12.3138	-29.4124	-1.58994	-15.3603
Okeechobee	0.5	-0.904012	-0.486189	0.0183291	0.351053	-24.0483	-0.0808182	-0.0057303
Okeechobee	0.75	1.42958	0.797531	0.16617	8.02981	-8.18675	0.606607	6.17761
Oneida	0.25	0.902392	0.805562	-0.0949376	-33.8333	-17.5664	-5.14486	-16.6538
Oneida	0.5	1.19304	1.0628	-0.0460245	-26.7276	-12.5402	-1.00173	-11.4438
Oneida	0.75	1.53217	1.36758	0.00500421	-20.3232	-7.28897	0.640456	-6.05651
Peipsi	0.25	-2.40484	-2.56773	-0.595012	1.13129	-17.5373	-14.6121	-14.0472
Peipsi	0.5	1.00317	1.0672	-0.00339132	11.5072	-9.93551	-7.13986	-5.80222
Peipsi	0.75	2.01261	2.16796	0.310016	22.2436	-3.56427	-0.558584	-0.623664
Simcoe	0.25	-1.64272	-1.79868	-0.0777334	-2.69963	-23.6139	-10.1395	-6.18409
Simcoe	0.5	-1.31948	-1.44511	-0.0200466	3.56185	-19.4071	-2.89266	-1.7433
Simcoe	0.75	-1.03242	-1.13615	0.0492453	9.97335	-14.0884	0.662034	1.13875
Taihu	0.25	-1.58516	-1.38813	-0.283275	-19.563	-12.1707	-13.8243	-15.5013
Taihu	0.5	-1.22105	-1.04332	-0.198529	-13.8719	-6.44874	-8.57904	-10.3305
Taihu	0.75	-0.895103	-0.745972	-0.130978	-7.78797	-1.672	-3.86032	-5.03032
Tanganyika	0.25	-1.31773	-0.549043	-0.125613	-9.10571	-24.4445	-2.63936	-10.7782
Tanganyika	0.5	-0.927121	-0.386817	-0.0260493	-4.99507	-20.2098	-0.325674	-4.27825
Tanganyika	0.75	-0.437754	-0.195482	0.0663542	-0.277495	-13.9801	0.777971	-0.0880168
Titicaca	0.25	-0.794817	-0.418005	-0.200263	-7.72367	-37.6551	-12.9932	-20.125
Titicaca	0.5	0.713035	0.446819	-0.0315865	4.01485	-26.4378	1.3589	-4.33293
Titicaca	0.75	1.12155	0.689753	0.15332	19.9471	10.96	15.172	8.68012
Tonle Sap	0.25	0.525447	0.0273665	-0.618265	-1.66482	-14.6918	-26.2952	-2.47522
Tonle Sap	0.5	0.76135	0.195245	-0.421185	0.616094	-5.63535	-19.9611	0.00427419
Tonle Sap	0.75	1.0517	0.34371	-0.258122	3.07448	0.753969	-11.3114	2.58588
Turkana	0.25	-1.27194	-0.481014	0.00864999	-6.24742	-26.7274	-2.87904	-9.04824
Turkana	0.5	-0.945762	-0.35947	0.162964	-0.999955	-21.9984	-0.11607	-2.87673
Turkana	0.75	-0.688523	-0.268017	0.322276	5.44591	-16.3843	1.98056	1.9982
Vanern	0.25	-3.97504	-2.02712	-0.0691058	-0.722986	-20.8441	-15.4392	-7.41805
Vanern	0.5	-3.0381	-1.5019	0.241478	9.96189	-12.7568	-7.60018	-2.43639
Vanern	0.75	1.85177	0.893998	0.423968	19.2128	-5.43076	-1.55341	-0.0630946
Vattern	0.25	-3.86345	-1.59603	-0.326364	-8.22623	-20.633	-19.8026	-3.6587
Vattern	0.5	-2.45151	-0.973945	-0.12677	0.551532	-11.9978	-11.3415	-0.666557
Vattern	0.75	2.94533	1.16867	0.186609	9.41692	-4.03884	-2.54544	0.281591
Victoria	0.25	-0.513792	-0.157069	-0.256175	-8.92864	-21.3454	-14.6705	-12.6313
Victoria	0.5	1.04571	0.384919	-0.123248	-2.38853	-13.529	-6.44326	-1.86792
Victoria	0.75	1.46332	0.586402	-0.0052324	8.42753	-4.37109	-0.417259	3.37374
Winnipeg	0.25	-3.01809	-3.0499	-0.548546	-67.4968	-19.626	-18.8679	-5.07728
Winnipeg	0.5	-2.06307	-2.07939	0.467785	-31.8682	-12.1375	-10.6944	-1.27282
Winnipeg	0.75	2.43828	2.42751	0.836317	45.9886	-4.9269	-1.95133	0.165949

## Sheet: Fig. 5
Lake	Quantile	Fig. 5a Change in PRE (%)	Fig. 5b Effects of AT on WL (m)	Fig. 5c Effects of AT on CHL (%)	Fig. 5d ffects of WL on fish catch (%)	Fig. 5e Effects of CHL on fish catch (%)
Balaton	0.25	-60.1748	-0.301928	107.175	-12.6176	-21.4244
Balaton	0.5	-50.9529	-0.241095	158.144	-8.22138	-18.1598
Balaton	0.75	-42.4457	-0.189117	238.942	-4.51972	-14.0844
Biwa	0.25	18.3651	0.11235	-51.5787	-14.2172	-23.0454
Biwa	0.5	34.4763	0.238057	-42.0785	-7.86193	-18.5099
Biwa	0.75	45.6247	0.320646	-32.5741	-2.43357	-12.4646
Chaohu	0.25	-54.2035	-1.28669	33.0948	-18.9396	-22.6487
Chaohu	0.5	-31.9373	-0.753221	91.958	-9.72851	-16.8643
Chaohu	0.75	55.1337	1.27544	162.013	-2.8853	-7.28109
Chapala	0.25	14.8669	0.232775	18.2849	-15.3501	-24.7173
Chapala	0.5	25.1729	0.414207	30.3609	-6.30193	-19.8434
Chapala	0.75	35.8318	0.615159	48.8583	-0.343514	-11.4159
Chilwa	0.25	-14.5502	-0.215954	-51.391	-9.25689	-26.7046
Chilwa	0.5	-6.81917	-0.0953619	-29.2651	-2.62615	-22.9103
Chilwa	0.75	9.34138	0.134216	40.728	2.26035	-17.3572
Constance	0.25	26.57	0.410668	32.1844	-19.437	-19.6696
Constance	0.5	36.2231	0.576661	56.2495	-13.11	-13.6386
Constance	0.75	46.6762	0.747763	86.1518	-6.59072	-6.75964
Dongting	0.25	-24.4145	-1.29598	-59.7613	-13.1512	-25.3369
Dongting	0.5	-19.1171	-1.00788	-49.0374	-5.94855	-20.1795
Dongting	0.75	-14.1226	-0.73464	-37.2968	0.480445	-13.4812
Erie	0.25	-26.3786	-0.12593	-72.583	-11.8679	-25.7836
Erie	0.5	31.2948	0.197995	-61.9236	-6.37489	-19.8317
Erie	0.75	41.4729	0.30705	-50.7736	1.24376	-14.7779
Geneva	0.25	16.1774	0.0272227	6.49119	-19.3914	-17.8952
Geneva	0.5	19.9335	0.0389626	10.6081	-14.0286	-12.5965
Geneva	0.75	24.2172	0.0517643	14.9144	-8.62361	-6.85745
Issyk Kul	0.25	-36.9116	-0.063927	-40.5095	-24.2067	-22.673
Issyk Kul	0.5	46.4439	0.108428	-17.2917	-15.9116	-10.7764
Issyk Kul	0.75	72.2802	0.177262	72.6839	-2.94761	-0.904329
Kariba	0.25	-37.4485	-1.84448	-15.7667	-6.45862	-24.9861
Kariba	0.5	-29.2034	-1.41546	-13.1136	-3.06553	-22.5812
Kariba	0.75	-21.2382	-1.00205	-10.8001	-0.000828178	-19.7593
Kinneret	0.25	-80.9551	-1.69394	-61.4133	-18.9896	-23.9053
Kinneret	0.5	-64.4994	-1.33891	-46.5065	-8.41169	-18.0184
Kinneret	0.75	32.0762	0.660242	-25.3249	-1.38034	-7.36211
Ladoga	0.25	-46.4444	-0.294912	27.2054	-17.878	-20.2033
Ladoga	0.5	-35.9072	-0.211602	46.0721	-11.5038	-15.1935
Ladoga	0.75	-26.9716	-0.144192	75.0202	-5.99788	-8.57321
Maggiore	0.25	-23.7731	-0.199701	18.968	-2.12243	-26.6748
Maggiore	0.5	-19.8461	-0.142229	23.3089	0.127961	-25.0483
Maggiore	0.75	-16.1955	-0.0866907	28.6367	2.25156	-23.236
Malawi	0.25	-17.5471	-0.15748	-26.8526	-12.2581	-25.0805
Malawi	0.5	15.4049	0.139749	31.2745	-4.44156	-21.4385
Malawi	0.75	24.5549	0.270932	60.3002	0.079652	-14.4529
Michigan	0.25	-47.8699	-0.415237	-70.8751	-9.267	-26.0321
Michigan	0.5	-25.0962	-0.12395	-54.5203	-2.78036	-22.793
Michigan	0.75	43.64	0.285802	202.426	1.43123	-17.249
Mweru	0.25	-32.5758	-0.476026	-12.5969	-14.5037	-24.2242
Mweru	0.5	-24.2457	-0.274675	-8.53318	-5.50637	-20.4749
Mweru	0.75	16.2686	0.145004	-0.228842	-0.877204	-12.1847
Naivasha	0.25	18.563	0.384479	-11.7409	-28.2714	-4.26199
Naivasha	0.5	23.7933	0.488643	2.14928	-25.2734	0.453426
Naivasha	0.75	29.707	0.612425	19.2492	-21.6267	4.51527
Okeechobee	0.25	-28.709	-0.793016	-19.4291	-12.0632	-22.7016
Okeechobee	0.5	-23.2248	-0.626733	-15.2658	-7.04603	-19.2068
Okeechobee	0.75	-18.2767	-0.484726	-11.5657	-2.90299	-14.6558
Oneida	0.25	-33.3431	-0.0491366	-38.2865	-6.43527	-25.2607
Oneida	0.5	-18.7301	-0.00850635	-28.6964	-1.08244	-23.9668
Oneida	0.75	30.2041	0.0342609	-17.3031	0.208945	-19.7263
Peipsi	0.25	-37.3288	-0.512619	-20.8483	-24.606	-30.1915
Peipsi	0.5	23.3827	0.339836	19.7994	-10.9562	-15.7274
Peipsi	0.75	44.2693	0.680312	65.1494	7.44192	-0.374341
Simcoe	0.25	-27.9691	-0.11048	13.4834	-18.2853	-25.4993
Simcoe	0.5	12.5955	-0.0262913	28.6028	-5.65729	-20.3721
Simcoe	0.75	28.0625	0.0706454	43.0592	0.591071	-8.15
Taihu	0.25	-20.7049	-0.282267	-31.5244	-16.6345	-27.6911
Taihu	0.5	12.7054	0.149879	-23.1329	-5.57121	-20.5008
Taihu	0.75	21.4532	0.269209	-12.951	3.74574	-9.96035
Tanganyika	0.25	-29.7829	-0.174488	-18.8496	-4.72367	-25.3193
Tanganyika	0.5	-22.1187	-0.0835216	-14.3195	-1.07887	-24.0394
Tanganyika	0.75	-13.1613	0.00517161	-10.9502	0.281074	-21.1668
Titicaca	0.25	24.042	0.164565	0.239821	-24.7503	-12.3361
Titicaca	0.5	31.4996	0.222732	6.351	-19.6315	-6.58588
Titicaca	0.75	40.6566	0.291858	11.9599	-14.4225	-0.282171
Tonle Sap	0.25	-19.219	-0.403151	-4.93971	-24.6006	-16.1227
Tonle Sap	0.5	-15.1349	-0.308176	-2.23875	-19.9515	-6.16284
Tonle Sap	0.75	-11.1793	-0.206067	2.07577	-10.5217	-0.29551
Turkana	0.25	-22.6424	-0.679346	-17.6183	-16.8859	-25.2039
Turkana	0.5	-12.5544	-0.375587	-9.58865	-7.8253	-18.6239
Turkana	0.75	17.8203	0.53226	9.41669	0.148986	-9.68756
Vanern	0.25	-36.5645	-0.299915	-0.650384	-22.2044	-20.0009
Vanern	0.5	37.736	0.352682	21.7423	-15.2169	-11.4962
Vanern	0.75	51.6605	0.513779	36.8196	-6.18003	-3.54299
Vattern	0.25	-60.8379	-0.389369	-26.1706	-24.0572	-17.4855
Vattern	0.5	-46.9401	-0.27818	-7.81895	-18.6044	-7.74837
Vattern	0.75	31.5007	0.175531	18.7745	-8.97504	-0.984333
Victoria	0.25	-30.444	-0.318688	-4.82877	-22.0927	-19.3504
Victoria	0.5	-23.8674	-0.227901	6.43086	-14.4963	-12.1879
Victoria	0.75	-17.096	-0.133356	13.2707	-7.04032	-3.68533
Winnipeg	0.25	-85.4983	-0.398981	-99.0654	-7.5661	-24.8294
Winnipeg	0.5	-71.0432	-0.198619	-95.8087	-2.51577	-22.99
Winnipeg	0.75	-53.421	-0.0331581	-81.1262	-0.126571	-18.8473

## Sheet: Fig. 6
Lake	Quantile	Fig. 6a Change in LUag (% Acat)	Fig. 6b Effects of LUag on WL (m)	Fig. 6c Effects of LUag on CHL (%)	Fig. 6d ffects of WL on fish catch (%)	Fig. 6e Effects of CHL on fish catch (%)
Balaton	0.25	9.36281	-0.106228	119.954	-3.63699	-24.8454
Balaton	0.5	11.7164	-0.0580509	159.278	-1.35195	-23.8217
Balaton	0.75	14.8643	-0.017416	215.253	-0.106756	-21.9843
Biwa	0.25	-4.67359	0.0984945	-74.5038	-3.3096	-25.8502
Biwa	0.5	-3.70221	0.149389	-65.9967	-0.913575	-24.2436
Biwa	0.75	-2.9194	0.211229	-57.6546	1.01779	-22.3908
Chaohu	0.25	7.82166	-0.0504962	119.444	-0.258399	-25.4328
Chaohu	0.5	11.1037	0.00921736	166.357	-0.0113971	-24.8782
Chaohu	0.75	15.0037	0.0711531	239.355	0.161024	-24.3531
Chapala	0.25	-2.63517	-0.488535	6.74898	-21.4586	-24.515
Chapala	0.5	2.50579	0.454127	34.4382	-9.90089	-16.7917
Chapala	0.75	4.53294	0.842934	82.6476	-0.684885	-4.46029
Chilwa	0.25	-3.6769	-0.075511	-46.3776	-2.74196	-25.8039
Chilwa	0.5	1.72433	-0.0150304	-28.4378	-0.327882	-24.6325
Chilwa	0.75	4.28603	0.043333	43.1508	0.929959	-22.8212
Constance	0.25	10.6007	-0.290619	71.7215	-1.49143	-26.1188
Constance	0.5	14.0278	-0.174119	95.8945	0.0631962	-24.9722
Constance	0.75	17.557	-0.0681572	129.682	1.47053	-23.7038
Dongting	0.25	-4.89637	0.00560551	-77.4484	-0.478338	-25.4643
Dongting	0.5	-3.39584	0.0494838	-66.967	-0.0656777	-24.8808
Dongting	0.75	-2.13751	0.105297	-56.9126	0.172613	-24.2898
Erie	0.25	4.80876	-0.191248	-81.2469	0.0538043	-28.5298
Erie	0.5	6.06504	-0.103753	-75.7527	2.00411	-26.4554
Erie	0.75	7.56422	-0.0262131	-69.7602	4.89796	-24.9341
Geneva	0.25	5.01003	0.00611124	12.5268	-12.6528	-23.8544
Geneva	0.5	6.31827	0.0222579	16.9585	-6.44208	-19.7738
Geneva	0.75	7.8223	0.0392667	22.1557	-1.39322	-14.0392
Issyk Kul	0.25	-2.56065	-0.0486332	-40.0695	-23.0125	-23.7382
Issyk Kul	0.5	3.12072	0.0879694	26.1713	-12.4775	-14.2483
Issyk Kul	0.75	4.99114	0.152759	104.416	-1.5599	-2.52373
Kariba	0.25	0.896502	0.152274	-21.4932	-0.17111	-25.8615
Kariba	0.5	1.18254	0.23461	-17.7249	0.218833	-25.2581
Kariba	0.75	1.60039	0.347641	-14.9054	0.798983	-24.6083
Kinneret	0.25	-8.56693	-0.438498	-68.6274	-0.904804	-25.6277
Kinneret	0.5	-6.93286	-0.183965	-60.0884	-0.0439738	-24.8419
Kinneret	0.75	-5.29155	0.0473085	-51.6078	0.536426	-24.0592
Ladoga	0.25	-2.29299	-0.308723	4.75993	-22.3371	-24.528
Ladoga	0.5	3.92545	-0.148438	36.6673	-8.9526	-17.5263
Ladoga	0.75	6.08473	-8.12701e-05	65.7348	-0.533199	-3.35395
Maggiore	0.25	5.14205	-0.220025	20.6218	-1.68396	-26.7493
Maggiore	0.5	6.43265	-0.138264	25.1392	0.200222	-25.1595
Maggiore	0.75	7.93699	-0.0692789	30.9178	2.37741	-23.5995
Malawi	0.25	-5.00716	-0.146845	-35.7919	-5.78603	-25.8236
Malawi	0.5	2.06213	-0.0217852	31.9803	-1.38538	-23.8532
Malawi	0.75	5.2481	0.146607	69.578	1.00783	-20.3179
Michigan	0.25	4.15791	-0.37482	-76.1843	-7.52509	-25.1404
Michigan	0.5	6.27866	-0.145776	-66.0878	-2.00214	-23.3247
Michigan	0.75	8.1803	0.0328279	-53.2337	0.140251	-18.8235
Mweru	0.25	-2.22167	-0.414145	-32.7945	-4.85413	-25.9545
Mweru	0.5	1.96645	-0.106834	-18.9837	-0.631755	-24.3779
Mweru	0.75	3.85869	0.15426	28.2988	1.11497	-21.1094
Naivasha	0.25	-4.44479	-0.208091	-75.9089	2.42507	-31.8317
Naivasha	0.5	-3.02057	-0.12181	-61.7882	5.19797	-28.7127
Naivasha	0.75	-1.97438	-0.0623826	-48.087	10.0069	-26.7378
Okeechobee	0.25	-8.00521	0.0518387	-24.2482	-0.187321	-25.9847
Okeechobee	0.5	-6.51495	0.114225	-20.1812	0.256017	-25.266
Okeechobee	0.75	-5.22619	0.186651	-16.6919	1.16161	-24.5505
Oneida	0.25	-6.49531	-0.0287584	-50.8556	-3.07163	-25.652
Oneida	0.5	-4.84629	0.0102102	-39.9603	-0.414281	-24.5189
Oneida	0.75	-3.22808	0.04853	-29.5501	0.693979	-22.4975
Peipsi	0.25	-7.56233	-0.00811021	22.262	-11.5755	-25.0241
Peipsi	0.5	-5.62562	0.147125	35.3556	-3.58272	-22.1022
Peipsi	0.75	3.37523	0.347923	52.5055	0.0181758	-15.1592
Simcoe	0.25	1.94126	-0.00852673	42.5786	-1.11801	-27.9954
Simcoe	0.5	2.7727	0.0195183	62.1882	0.522273	-25.521
Simcoe	0.75	4.02173	0.054489	97.1059	4.14618	-24.0143
Taihu	0.25	-7.58233	0.00288001	-33.7763	-0.250086	-26.3196
Taihu	0.5	-6.02534	0.027514	-29.028	0.439927	-25.3776
Taihu	0.75	-4.60864	0.0539285	-24.9826	1.67607	-24.5151
Tanganyika	0.25	-4.73126	-0.309608	-27.2219	-7.22253	-25.4551
Tanganyika	0.5	-3.20366	-0.185168	-18.9857	-2.29601	-23.1539
Tanganyika	0.75	-2.02698	-0.0934979	-13.3127	0.475095	-19.1639
Titicaca	0.25	2.79284	-0.0392573	24.5114	-0.348494	-27.4404
Titicaca	0.5	3.66653	-0.0154892	30.1685	1.14858	-25.8886
Titicaca	0.75	4.82249	0.00447285	37.9137	3.33009	-24.6203
Tonle Sap	0.25	1.19204	-0.117617	-13.6074	-5.62176	-25.6297
Tonle Sap	0.5	3.01022	-0.0370323	-8.4444	-1.52592	-23.7773
Tonle Sap	0.75	4.98241	0.0190223	-5.02341	0.720075	-20.4388
Turkana	0.25	-3.91185	-0.142523	-22.0451	-2.70193	-26.2832
Turkana	0.5	-1.60392	0.0277415	-14.2062	-0.217143	-24.7041
Turkana	0.75	3.33409	0.171796	19.4474	1.61698	-22.8436
Vanern	0.25	-3.70379	-0.328459	-50.1449	-5.06944	-26.6749
Vanern	0.5	-2.21994	-0.130322	93.3074	-0.533338	-24.5034
Vanern	0.75	3.05434	0.211077	230.698	2.24082	-20.9616
Vattern	0.25	-7.12909	-0.438469	-22.7427	-23.2126	-22.5902
Vattern	0.5	-5.15141	-0.252659	16.569	-13.4134	-13.2722
Vattern	0.75	3.75181	0.103995	55.8882	-3.08183	-2.16917
Victoria	0.25	-6.34281	-0.203553	10.6774	-11.7775	-23.1649
Victoria	0.5	-4.71622	-0.123101	16.1516	-6.50768	-19.7412
Victoria	0.75	-3.17665	-0.0550715	23.913	-2.39482	-14.897
Winnipeg	0.25	2.09301	-0.228409	-99.231	-3.2071	-25.3596
Winnipeg	0.5	5.13554	-0.102398	-97.3328	-0.806899	-24.2127
Winnipeg	0.75	7.01832	0.0310208	-77.5045	0.293146	-22.4026

## Sheet: Fig. 7
Lake	Change in AT (°C)	Change in PRE (%)	Change in LUag (% Acat)	Access to clean water (% of catchment population)	Shoreline population (per km2)	Average depth (m)	Shoreline development index
Balaton	3.15504	-50.9529	11.7164	98.4548	106.7	3.2	2.727
Biwa	1.56343	34.4763	-3.70221	99	682.5	41	2.563
Chaohu	2.94775	-31.9373	11.1037	69.9118	642.7	3	1.881
Chapala	0.741287	25.1729	2.50579	80.9866	145.2	5.5	1.846
Chilwa	0.321755	-6.81917	1.72433	20.2962	82.8	2.5	1.347
Constance	-3.57065	36.2231	14.0278	99.0006	383.8	101	2.413
Dongting	0.993886	-19.1171	-3.39584	61.6696	345.2	6.7	4.422
Erie	-1.5593	31.2948	6.06504	99.6747	260.3	19	2.467
Geneva	-1.28118	19.9335	6.31827	99.8355	524.4	153	1.954
Issyk Kul	1.00996	46.4439	3.12072	75.2592	26	278	2.723
Kariba	1.29418	-29.2034	1.18254	15.1835	15.7	29	7.706
Kinneret	-1.72873	-64.4994	-6.93286	86.6232	165.7	22	1.265
Ladoga	1.70605	-35.9072	3.92545	78.7192	24.7	46.8	3.711
Maggiore	-1.01153	-19.8461	6.43265	99.4078	257.7	177	3.278
Malawi	0.76909	15.4049	2.06213	17.8706	98.4	292	2.407
Michigan	1.49241	-25.0962	6.27866	99.6434	267.1	84	3.088
Mweru	1.13425	-24.2457	1.96645	12.3298	28.8	8	1.718
Naivasha	0.0122555	23.7933	-3.02057	14.9367	163	3.4	1.55
Okeechobee	-0.904012	-23.2248	-6.51495	99.6761	37.8	2.7	1.474
Oneida	1.19304	-18.7301	-4.84629	99.7663	105.9	10	1.745
Peipsi	1.00317	23.3827	-5.62562	84.661	8.4	7	2.462
Simcoe	-1.31948	12.5955	2.7727	99	138.4	15	3.15
Taihu	-1.22105	12.7054	-6.02534	70.6445	1618.5	1.9	2.251
Tanganyika	-0.927121	-22.1187	-3.20366	11.0695	98	572	2.949
Titicaca	0.713035	31.4996	3.66653	57.1771	60.3	107	2.866
Tonle Sap	0.76135	-15.1349	3.01022	18.9337	69.9	4	5.679
Turkana	-0.945762	-12.5544	-1.60392	4.56094	11.4	31	3.344
Vanern	-3.0381	37.736	-2.21994	99.0871	47.1	27	7.131
Vattern	-2.45151	-46.9401	-5.15141	99.1336	53.9	39	4.155
Victoria	1.04571	-23.8674	-4.71622	15.374	290	40	4.187
Winnipeg	-2.06307	-71.0432	5.13554	98.5471	2.6	12	3.147

## Sheet: Fig. 8
Lake	Access to clean water (% of catchment population)	Shoreline population (per km2)	Median catch (kilogram per hectare )
Balaton	98.4548	106.7	12.1
Biwa	99	682.5	57.31
Chaohu	69.9118	642.7	73.66
Chapala	80.9866	145.2	54.85
Chilwa	20.2962	82.8	69.45
Constance	99.0006	383.8	22.29
Dongting	61.6696	345.2	76.76
Erie	99.6747	260.3	7.52
Geneva	99.8355	524.4	9.59
Issyk Kul	75.2592	26	0.54
Kariba	15.1835	15.7	36.46
Kinneret	86.6232	165.7	103.54
Ladoga	78.7192	24.7	2.9
Maggiore	99.4078	257.7	9.12
Malawi	17.8706	98.4	13.54
Michigan	99.6434	267.1	2.14
Mweru	12.3298	28.8	30.67
Naivasha	14.9367	163	14.23
Okeechobee	99.6761	37.8	27.81
Oneida	99.7663	105.9	7.63
Peipsi	84.661	8.4	21.93
Simcoe	99	138.4	1.34
Taihu	70.6445	1618.5	63.41
Tanganyika	11.0695	98	51.77
Titicaca	57.1771	60.3	4.56
Tonle Sap	18.9337	69.9	275.97
Turkana	4.56094	11.4	4.58
Vanern	99.0871	47.1	1.14
Vattern	99.1336	53.9	0.67
Victoria	15.374	290	69.49
Winnipeg	98.5471	2.6	2.3
